# Supplementary material for: A phase I/II trial of WT1-specific TCR gene therapy for patients with acute myeloid leukemia and active disease post-allogeneic hematopoietic cell transplantation: skewing towards NK-like phenotype impairs T cell function and persistence
Source: Nat Commun. 2025 Jun 5;16:5214. doi: 10.1038/s41467-025-60394-0 (PMC12141728; doi:10.1038/s41467-025-60394-0)
Supplement: Supplementary file 4 — Source Data [file 41467_2025_60394_MOESM4_ESM.xlsx]

## Sheet: Figure 1A
days_from_infusion	patient_id	TTCRC4%
0	Pt1	0.18
1	Pt1	30.4
4	Pt1	15.4
7	Pt1	6.61
14	Pt1	2.99
21	Pt1	1.99
28	Pt1	1.87
35	Pt1	16
42	Pt1	10.6
0	Pt2	0.01
1	Pt2	0.45
4	Pt2	0.7
7	Pt2	0.12
14	Pt2	0.2
21	Pt2	0.22
28	Pt2	0.16
35	Pt2	2.13
42	Pt2	1.05
49	Pt2	0.93
56	Pt2	0.16
63	Pt2	0.12
70	Pt2	0.05
77	Pt2	0.0555
84	Pt2	0.0556
98	Pt2	0.0213
133	Pt2	0.037
252	Pt2	0.0918
273	Pt2	0.063
336	Pt2	0.06
0	Pt4	0.01
1	Pt4	2.39
4	Pt4	6.9
7	Pt4	6.46
14	Pt4	7.03
21	Pt4	6.08
28	Pt4	7.26
35	Pt4	8.29
42	Pt4	7.37
49	Pt4	6.39
56	Pt4	7.81
63	Pt4	5.07
70	Pt4	4.52
77	Pt4	6.37
84	Pt4	6.41
98	Pt4	5.57
112	Pt4	5.52
126	Pt4	5.84
154	Pt4	6.17
182	Pt4	5.1
210	Pt4	5.28
252	Pt4	3.99
287	Pt4	5.74
322	Pt4	3.99
350	Pt4	3.19
371	Pt4	6.79
392	Pt4	3.17
406	Pt4	4.22
469	Pt4	28.72
476	Pt4	56.04
483	Pt4	40.5
497	Pt4	37.87
504	Pt4	32.4
525	Pt4	34.06
539	Pt4	41.3
581	Pt4	34.1
0	Pt5	0.06
1	Pt5	4.94
4	Pt5	2.28
7	Pt5	3.42
0	Pt6	0.06
1	Pt6	0.674
4	Pt6	1.37
7	Pt6	0.97
14	Pt6	3.82
21	Pt6	0.381
28	Pt6	0.249
35	Pt6	0.0455
119	Pt6	0.02
126	Pt6	0.45
133	Pt6	0.035
140	Pt6	0.0267
147	Pt6	0.0476
294	Pt6	0.04
322	Pt6	0.365
462	Pt6	0.01
980	Pt6	0.01
0	Pt7	0.06
1	Pt7	15.2
4	Pt7	17.3
7	Pt7	17.3
14	Pt7	0.021
0	Pt8	0.069
1	Pt8	8.35
4	Pt8	7.37
7	Pt8	7.58
14	Pt8	8.32
21	Pt8	23
28	Pt8	18.3
35	Pt8	6.71
42	Pt8	22.8
49	Pt8	7.98
63	Pt8	17.9
70	Pt8	10.8
77	Pt8	21.3
84	Pt8	14.6
91	Pt8	7.7
98	Pt8	8.52
105	Pt8	7.12
112	Pt8	8.38
126	Pt8	8.23
133	Pt8	6.11
140	Pt8	6.7
154	Pt8	5.17
161	Pt8	3.9
168	Pt8	3.72
175	Pt8	3.76
189	Pt8	3.07
196	Pt8	3.89
203	Pt8	2.91
224	Pt8	3.33
266	Pt8	3.33
301	Pt8	3.13
315	Pt8	3.55
350	Pt8	3.63
385	Pt8	2.35
406	Pt8	1.99
448	Pt8	1.94
707	Pt8	11.3
714	Pt8	41.5
721	Pt8	36.2
728	Pt8	31.8
735	Pt8	29.4
742	Pt8	27.5
749	Pt8	24.6
763	Pt8	24.8
0	Pt9	0.053
1	Pt9	1.54
4	Pt9	1.42
7	Pt9	1.07
14	Pt9	0.507
21	Pt9	0.495
28	Pt9	0.255
35	Pt9	1.54
42	Pt9	0.209
49	Pt9	0.0476
56	Pt9	0.08
63	Pt9	0.01
70	Pt9	0.0114
84	Pt9	0.01
0	Pt14	0.01
1	Pt14	6.66
7	Pt14	2.23
14	Pt14	0.546
21	Pt14	0.211
28	Pt14	0.23
35	Pt14	12.4
42	Pt14	0.01
49	Pt14	0.01
63	Pt14	0.026
70	Pt14	0.01
84	Pt14	0.01
98	Pt14	0.01
154	Pt14	0.01
0	Pt15	0.01
4	Pt15	0.12
7	Pt15	0.21
14	Pt15	0.126
21	Pt15	0.08
28	Pt15	0.01
35	Pt15	9.02
42	Pt15	13.82
49	Pt15	11.6
56	Pt15	10.7
70	Pt15	4.32
98	Pt15	7.05
0	Pt19	0.01
4	Pt19	6.62
14	Pt19	9.88
28	Pt19	3.06
91	Pt19	0.12
0	Pt23	0.01
1	Pt23	0.12
4	Pt23	0.4
7	Pt23	0.07
14	Pt23	0.046
28	Pt23	0.033
63	Pt23	0.027
168	Pt23	0.018
273	Pt23	0.001
350	Pt23	0.001
434	Pt23	0.001
0	Pt26	0.01
1	Pt26	1.1
4	Pt26	4.58
7	Pt26	3.44
14	Pt26	2.06
21	Pt26	2.66
28	Pt26	2.6
56	Pt26	15.1
63	Pt26	20.5
0	Pt27	0.01
1	Pt27	6.65
4	Pt27	50.8
7	Pt27	68.3
14	Pt27	56.1
21	Pt27	43.3
28	Pt27	38.2
84	Pt27	37.9
133	Pt27	23.7
147	Pt27	32.4
161	Pt27	24
0	Pt28	0.01
1	Pt28	0.28
4	Pt28	0.078
7	Pt28	0.01
14	Pt28	0.015
21	Pt28	0.04
28	Pt28	0.023
42	Pt28	0.01
49	Pt28	0.29
56	Pt28	0.25
63	Pt28	0.092

## Sheet: Fibure 1B
days_from_infusion	patient_id	TTCRC4%	virus_specificity	num_infusions
0	Pt1	0.18	EBV	>2
1	Pt1	30.4	EBV	>2
4	Pt1	15.4	EBV	>2
7	Pt1	6.61	EBV	>2
14	Pt1	2.99	EBV	>2
21	Pt1	1.99	EBV	>2
28	Pt1	1.87	EBV	>2
35	Pt1	16	EBV	>2
42	Pt1	10.6	EBV	>2
0	Pt2	0.01	CMV	>2
1	Pt2	0.45	CMV	>2
4	Pt2	0.7	CMV	>2
7	Pt2	0.12	CMV	>2
14	Pt2	0.2	CMV	>2
21	Pt2	0.22	CMV	>2
28	Pt2	0.16	CMV	>2
35	Pt2	2.13	CMV	>2
42	Pt2	1.05	CMV	>2
49	Pt2	0.93	CMV	>2
56	Pt2	0.16	CMV	>2
63	Pt2	0.12	CMV	>2
70	Pt2	0.05	CMV	>2
77	Pt2	0.0555	CMV	>2
84	Pt2	0.0556	CMV	>2
98	Pt2	0.0213	CMV	>2
0	Pt4	0.01	EBV	<=2
1	Pt4	2.39	EBV	<=2
4	Pt4	6.9	EBV	<=2
7	Pt4	6.46	EBV	<=2
14	Pt4	7.03	EBV	<=2
21	Pt4	6.08	EBV	<=2
28	Pt4	7.26	EBV	<=2
35	Pt4	8.29	EBV	<=2
42	Pt4	7.37	EBV	<=2
49	Pt4	6.39	EBV	<=2
56	Pt4	7.81	EBV	<=2
63	Pt4	5.07	EBV	<=2
70	Pt4	4.52	EBV	<=2
77	Pt4	6.37	EBV	<=2
84	Pt4	6.41	EBV	<=2
98	Pt4	5.57	EBV	<=2
0	Pt5	0.06	EBV	<=2
1	Pt5	4.94	EBV	<=2
4	Pt5	2.28	EBV	<=2
7	Pt5	3.42	EBV	<=2
0	Pt6	0.06	CMV	>2
1	Pt6	0.674	CMV	>2
4	Pt6	1.37	CMV	>2
7	Pt6	0.97	CMV	>2
14	Pt6	3.82	CMV	>2
21	Pt6	0.381	CMV	>2
28	Pt6	0.249	CMV	>2
35	Pt6	0.0455	CMV	>2
0	Pt7	0.06	EBV	<=2
1	Pt7	15.2	EBV	<=2
4	Pt7	17.3	EBV	<=2
7	Pt7	17.3	EBV	<=2
14	Pt7	0.021	EBV	<=2
0	Pt8	0.069	EBV	<=2
1	Pt8	8.35	EBV	<=2
4	Pt8	7.37	EBV	<=2
7	Pt8	7.58	EBV	<=2
14	Pt8	8.32	EBV	<=2
21	Pt8	23	EBV	<=2
28	Pt8	18.3	EBV	<=2
35	Pt8	6.71	EBV	<=2
42	Pt8	22.8	EBV	<=2
49	Pt8	7.98	EBV	<=2
63	Pt8	17.9	EBV	<=2
70	Pt8	10.8	EBV	<=2
77	Pt8	21.3	EBV	<=2
84	Pt8	14.6	EBV	<=2
91	Pt8	7.7	EBV	<=2
98	Pt8	8.52	EBV	<=2
0	Pt9	0.053	CMV	>2
1	Pt9	1.54	CMV	>2
4	Pt9	1.42	CMV	>2
7	Pt9	1.07	CMV	>2
14	Pt9	0.507	CMV	>2
21	Pt9	0.495	CMV	>2
28	Pt9	0.255	CMV	>2
35	Pt9	1.54	CMV	>2
42	Pt9	0.209	CMV	>2
49	Pt9	0.0476	CMV	>2
56	Pt9	0.08	CMV	>2
63	Pt9	0.01	CMV	>2
70	Pt9	0.0114	CMV	>2
84	Pt9	0.01	CMV	>2
0	Pt14	0.01	EBV	<=2
1	Pt14	6.66	EBV	<=2
7	Pt14	2.23	EBV	<=2
14	Pt14	0.546	EBV	<=2
21	Pt14	0.211	EBV	<=2
28	Pt14	0.23	EBV	<=2
35	Pt14	12.4	EBV	<=2
42	Pt14	0.01	EBV	<=2
49	Pt14	0.01	EBV	<=2
63	Pt14	0.026	EBV	<=2
70	Pt14	0.01	EBV	<=2
84	Pt14	0.01	EBV	<=2
98	Pt14	0.01	EBV	<=2
0	Pt15	0.01	CMV	<=2
4	Pt15	0.12	CMV	<=2
7	Pt15	0.21	CMV	<=2
14	Pt15	0.126	CMV	<=2
21	Pt15	0.08	CMV	<=2
28	Pt15	0.01	CMV	<=2
35	Pt15	9.02	CMV	<=2
42	Pt15	13.82	CMV	<=2
49	Pt15	11.6	CMV	<=2
56	Pt15	10.7	CMV	<=2
70	Pt15	4.32	CMV	<=2
98	Pt15	7.05	CMV	<=2
0	Pt19	0.01	EBV	<=2
4	Pt19	6.62	EBV	<=2
14	Pt19	9.88	EBV	<=2
28	Pt19	3.06	EBV	<=2
91	Pt19	0.12	EBV	<=2
0	Pt23	0.01	EBV	<=2
1	Pt23	0.12	EBV	<=2
4	Pt23	0.4	EBV	<=2
7	Pt23	0.07	EBV	<=2
14	Pt23	0.046	EBV	<=2
28	Pt23	0.033	EBV	<=2
63	Pt23	0.027	EBV	<=2
0	Pt26	0.01	EBV	<=2
1	Pt26	1.1	EBV	<=2
4	Pt26	4.58	EBV	<=2
7	Pt26	3.44	EBV	<=2
14	Pt26	2.06	EBV	<=2
21	Pt26	2.66	EBV	<=2
28	Pt26	2.6	EBV	<=2
56	Pt26	15.1	EBV	<=2
63	Pt26	20.5	EBV	<=2
0	Pt27	0.01	EBV	<=2
1	Pt27	6.65	EBV	<=2
4	Pt27	50.8	EBV	<=2
7	Pt27	68.3	EBV	<=2
14	Pt27	56.1	EBV	<=2
21	Pt27	43.3	EBV	<=2
28	Pt27	38.2	EBV	<=2
84	Pt27	37.9	EBV	<=2
0	Pt28	0.01	CMV	<=2
1	Pt28	0.28	CMV	<=2
4	Pt28	0.078	CMV	<=2
7	Pt28	0.01	CMV	<=2
14	Pt28	0.015	CMV	<=2
21	Pt28	0.04	CMV	<=2
28	Pt28	0.023	CMV	<=2
42	Pt28	0.01	CMV	<=2
49	Pt28	0.29	CMV	<=2
56	Pt28	0.25	CMV	<=2
63	Pt28	0.092	CMV	<=2

## Sheet: Figure 1C
days_from_infusion	patient_id	TTCRC4%	virus
0	Pt1	0.18	EBV
1	Pt1	30.4	EBV
4	Pt1	15.4	EBV
7	Pt1	6.61	EBV
14	Pt1	2.99	EBV
21	Pt1	1.99	EBV
28	Pt1	1.87	EBV
0	Pt2	0.01	CMV
1	Pt2	0.45	CMV
4	Pt2	0.7	CMV
7	Pt2	0.12	CMV
14	Pt2	0.2	CMV
21	Pt2	0.22	CMV
28	Pt2	0.16	CMV
0	Pt4	0.01	EBV
1	Pt4	2.39	EBV
4	Pt4	6.9	EBV
7	Pt4	6.46	EBV
14	Pt4	7.03	EBV
21	Pt4	6.08	EBV
28	Pt4	7.26	EBV
0	Pt5	0.06	EBV
1	Pt5	4.94	EBV
4	Pt5	2.28	EBV
7	Pt5	3.42	EBV
0	Pt6	0.06	CMV
1	Pt6	0.674	CMV
4	Pt6	1.37	CMV
7	Pt6	0.97	CMV
14	Pt6	3.82	CMV
21	Pt6	0.381	CMV
28	Pt6	0.249	CMV
0	Pt7	0.06	EBV
1	Pt7	15.2	EBV
4	Pt7	17.3	EBV
7	Pt7	17.3	EBV
14	Pt7	0.021	EBV
0	Pt8	0.069	EBV
1	Pt8	8.35	EBV
4	Pt8	7.37	EBV
7	Pt8	7.58	EBV
14	Pt8	8.32	EBV
21	Pt8	23	EBV
28	Pt8	18.3	EBV
0	Pt9	0.053	CMV
1	Pt9	1.54	CMV
4	Pt9	1.42	CMV
7	Pt9	1.07	CMV
14	Pt9	0.507	CMV
21	Pt9	0.495	CMV
28	Pt9	0.255	CMV
0	Pt14	0.01	EBV
1	Pt14	6.66	EBV
7	Pt14	2.23	EBV
14	Pt14	0.546	EBV
21	Pt14	0.211	EBV
28	Pt14	0.23	EBV
0	Pt15	0.01	CMV
4	Pt15	0.12	CMV
7	Pt15	0.21	CMV
14	Pt15	0.126	CMV
21	Pt15	0.08	CMV
28	Pt15	0.01	CMV
0	Pt19	0.01	EBV
4	Pt19	6.62	EBV
14	Pt19	9.88	EBV
28	Pt19	3.06	EBV
0	Pt23	0.01	EBV
1	Pt23	0.12	EBV
4	Pt23	0.4	EBV
7	Pt23	0.07	EBV
14	Pt23	0.046	EBV
28	Pt23	0.033	EBV
0	Pt26	0.01	EBV
1	Pt26	1.1	EBV
4	Pt26	4.58	EBV
7	Pt26	3.44	EBV
14	Pt26	2.06	EBV
21	Pt26	2.66	EBV
28	Pt26	2.6	EBV
0	Pt27	0.01	EBV
1	Pt27	6.65	EBV
4	Pt27	50.8	EBV
7	Pt27	68.3	EBV
14	Pt27	56.1	EBV
21	Pt27	43.3	EBV
28	Pt27	38.2	EBV
0	Pt28	0.01	CMV
1	Pt28	0.28	CMV
4	Pt28	0.078	CMV
7	Pt28	0.01	CMV
14	Pt28	0.015	CMV
21	Pt28	0.04	CMV
28	Pt28	0.023	CMV

## Sheet: Figure 1D
cluster_id	sample_id	Frequence	virus
Naive-like	DLS001_CMV	6.22288	CMV
Tcm	DLS001_CMV	19.5464	CMV
Tem	DLS001_CMV	9.98028	CMV
Temra	DLS001_CMV	64.2505	CMV
Naive-like	DLS002_CMV	1.39685	CMV
Tcm	DLS002_CMV	11.0916	CMV
Tem	DLS002_CMV	10.3145	CMV
Temra	DLS002_CMV	77.197	CMV
Naive-like	DLS003_EBV	11.2683	EBV
Tcm	DLS003_EBV	10.5151	EBV
Tem	DLS003_EBV	16.307	EBV
Temra	DLS003_EBV	61.9096	EBV
Naive-like	DLS004_EBV	55.6489	EBV
Tcm	DLS004_EBV	12.6975	EBV
Tem	DLS004_EBV	19.4561	EBV
Temra	DLS004_EBV	12.1976	EBV
Naive-like	DLS005_EBV	16.4585	EBV
Tcm	DLS005_EBV	34.4077	EBV
Tem	DLS005_EBV	25.3425	EBV
Temra	DLS005_EBV	23.7913	EBV
Naive-like	DLS007_CMV	2.17741	CMV
Tcm	DLS007_CMV	11.0764	CMV
Tem	DLS007_CMV	10.4705	CMV
Temra	DLS007_CMV	76.2757	CMV
Naive-like	DLS008_CMV	5.04364	CMV
Tcm	DLS008_CMV	12.4619	CMV
Tem	DLS008_CMV	8.20986	CMV
Temra	DLS008_CMV	74.2845	CMV
Naive-like	DLS009_CMV	28.182	CMV
Tcm	DLS009_CMV	32.7711	CMV
Tem	DLS009_CMV	8.13885	CMV
Temra	DLS009_CMV	30.908	CMV
Naive-like	DLS010_EBV	2.99145	EBV
Tcm	DLS010_EBV	23.1564	EBV
Tem	DLS010_EBV	66.3089	EBV
Temra	DLS010_EBV	7.54323	EBV
Naive-like	DLS011_EBV	6.03388	EBV
Tcm	DLS011_EBV	40.7838	EBV
Tem	DLS011_EBV	25.659	EBV
Temra	DLS011_EBV	27.5233	EBV
Naive-like	DLS013_CMV	4.17126	CMV
Tcm	DLS013_CMV	27.3338	CMV
Tem	DLS013_CMV	24.9273	CMV
Temra	DLS013_CMV	43.5676	CMV
Naive-like	DLS014_CMV	2.19312	CMV
Tcm	DLS014_CMV	12.1028	CMV
Tem	DLS014_CMV	20.5199	CMV
Temra	DLS014_CMV	65.1843	CMV
Naive-like	DLS015_CMV	8.59213	CMV
Tcm	DLS015_CMV	5.22099	CMV
Tem	DLS015_CMV	8.22306	CMV
Temra	DLS015_CMV	77.9638	CMV
Naive-like	DLS016_EBV	7.50643	EBV
Tcm	DLS016_EBV	9.70694	EBV
Tem	DLS016_EBV	12.6992	EBV
Temra	DLS016_EBV	70.0874	EBV
Naive-like	DLS018_CMV	2.1912	CMV
Tcm	DLS018_CMV	17.6353	CMV
Tem	DLS018_CMV	12.8413	CMV
Temra	DLS018_CMV	67.3322	CMV
Naive-like	DLS019_CMV	2.23177	CMV
Tcm	DLS019_CMV	10.8696	CMV
Tem	DLS019_CMV	11.3738	CMV
Temra	DLS019_CMV	75.5249	CMV
Naive-like	DLS020_CMV	2.21951	CMV
Tcm	DLS020_CMV	9.45059	CMV
Tem	DLS020_CMV	10.3577	CMV
Temra	DLS020_CMV	77.9722	CMV
Naive-like	DLS021_CMV	1.22282	CMV
Tcm	DLS021_CMV	5.09297	CMV
Tem	DLS021_CMV	17.8254	CMV
Temra	DLS021_CMV	75.8588	CMV
Naive-like	DLS023_CMV	1.46725	CMV
Tcm	DLS023_CMV	43.6594	CMV
Tem	DLS023_CMV	24.5502	CMV
Temra	DLS023_CMV	30.3231	CMV
Naive-like	DLS024_CMV	2.42501	CMV
Tcm	DLS024_CMV	11.8816	CMV
Tem	DLS024_CMV	24.0456	CMV
Temra	DLS024_CMV	61.6478	CMV
Naive-like	DLS026_EBV	19.6932	EBV
Tcm	DLS026_EBV	40.76	EBV
Tem	DLS026_EBV	22.1398	EBV
Temra	DLS026_EBV	17.407	EBV
Naive-like	DLS027_EBV	3.0005	EBV
Tcm	DLS027_EBV	47.3721	EBV
Tem	DLS027_EBV	37.695	EBV
Temra	DLS027_EBV	11.9324	EBV
Naive-like	DLS028_CMV	8.52346	CMV
Tcm	DLS028_CMV	9.30127	CMV
Tem	DLS028_CMV	4.93907	CMV
Temra	DLS028_CMV	77.2362	CMV
Naive-like	DLS030_CMV	0.761472	CMV
Tcm	DLS030_CMV	10.0277	CMV
Tem	DLS030_CMV	10.6507	CMV
Temra	DLS030_CMV	78.5601	CMV
Naive-like	DLS031_CMV	23.8641	CMV
Tcm	DLS031_CMV	14.0189	CMV
Tem	DLS031_CMV	7.13793	CMV
Temra	DLS031_CMV	54.979	CMV
Naive-like	DLS032_CMV	17.3554	CMV
Tcm	DLS032_CMV	17.4838	CMV
Tem	DLS032_CMV	11.8751	CMV
Temra	DLS032_CMV	53.2857	CMV
Naive-like	DLS033_CMV	5.21122	CMV
Tcm	DLS033_CMV	21.5547	CMV
Tem	DLS033_CMV	17.2957	CMV
Temra	DLS033_CMV	55.9384	CMV
Naive-like	DLS034_EBV	8.31442	EBV
Tcm	DLS034_EBV	29.5308	EBV
Tem	DLS034_EBV	16.695	EBV
Temra	DLS034_EBV	45.4597	EBV
Naive-like	DLS035_EBV	5.95006	EBV
Tcm	DLS035_EBV	68.3476	EBV
Tem	DLS035_EBV	15.0605	EBV
Temra	DLS035_EBV	10.6418	EBV
Naive-like	DLS036_CMV	14.3651	CMV
Tcm	DLS036_CMV	29.2664	CMV
Tem	DLS036_CMV	16.7676	CMV
Temra	DLS036_CMV	39.6009	CMV
Naive-like	DLS037_EBV	3.74121	EBV
Tcm	DLS037_EBV	38.3733	EBV
Tem	DLS037_EBV	19.5329	EBV
Temra	DLS037_EBV	38.3526	EBV
Naive-like	DLS038_EBV	14.0387	EBV
Tcm	DLS038_EBV	16.3479	EBV
Tem	DLS038_EBV	30.3866	EBV
Temra	DLS038_EBV	39.2269	EBV
Naive-like	DLS039_CMV	26.8197	CMV
Tcm	DLS039_CMV	35.3569	CMV
Tem	DLS039_CMV	29.7594	CMV
Temra	DLS039_CMV	8.06403	CMV
Naive-like	DLS041_CMV	0.619681	CMV
Tcm	DLS041_CMV	6.40192	CMV
Tem	DLS041_CMV	10.5739	CMV
Temra	DLS041_CMV	82.4045	CMV
Naive-like	DLS043_CMV	29.6866	CMV
Tcm	DLS043_CMV	17.0678	CMV
Tem	DLS043_CMV	12.0222	CMV
Temra	DLS043_CMV	41.2235	CMV
Naive-like	DLS045_CMV	0.439901	CMV
Tcm	DLS045_CMV	3.84758	CMV
Tem	DLS045_CMV	8.25898	CMV
Temra	DLS045_CMV	87.4535	CMV
Naive-like	DLS046_CMV	6.45822	CMV
Tcm	DLS046_CMV	18.4999	CMV
Tem	DLS046_CMV	14.6008	CMV
Temra	DLS046_CMV	60.4411	CMV
Naive-like	DLS048_CMV	9.58558	CMV
Tcm	DLS048_CMV	37.003	CMV
Tem	DLS048_CMV	17.32	CMV
Temra	DLS048_CMV	36.0914	CMV
Naive-like	DLS049_CMV	8.19672	CMV
Tcm	DLS049_CMV	26.0103	CMV
Tem	DLS049_CMV	34.8032	CMV
Temra	DLS049_CMV	30.9897	CMV
Naive-like	DLS050_CMV	5.00943	CMV
Tcm	DLS050_CMV	53.1698	CMV
Tem	DLS050_CMV	10.2075	CMV
Temra	DLS050_CMV	31.6132	CMV
Naive-like	DLS052_EBV	2.92022	EBV
Tcm	DLS052_EBV	7.66557	EBV
Tem	DLS052_EBV	16.8173	EBV
Temra	DLS052_EBV	72.5969	EBV
Naive-like	DLS053_CMV	3.88778	CMV
Tcm	DLS053_CMV	13.016	CMV
Tem	DLS053_CMV	16.1122	CMV
Temra	DLS053_CMV	66.984	CMV
Naive-like	DLS055_CMV	7.06956	CMV
Tcm	DLS055_CMV	15.3174	CMV
Tem	DLS055_CMV	14.6142	CMV
Temra	DLS055_CMV	62.9989	CMV
Naive-like	DLS056_CMV	3.54253	CMV
Tcm	DLS056_CMV	5.13397	CMV
Tem	DLS056_CMV	11.6526	CMV
Temra	DLS056_CMV	79.6709	CMV
Naive-like	DLS057_CMV	11.7597	CMV
Tcm	DLS057_CMV	8.53687	CMV
Tem	DLS057_CMV	20.874	CMV
Temra	DLS057_CMV	58.8295	CMV
Naive-like	DLS058_CMV	11.0604	CMV
Tcm	DLS058_CMV	15.7355	CMV
Tem	DLS058_CMV	27.5941	CMV
Temra	DLS058_CMV	45.61	CMV
Naive-like	DLS059_CMV	4.59704	CMV
Tcm	DLS059_CMV	12.2524	CMV
Tem	DLS059_CMV	23.4083	CMV
Temra	DLS059_CMV	59.7423	CMV
Naive-like	DLS060_CMV	1.57899	CMV
Tcm	DLS060_CMV	2.55003	CMV
Tem	DLS060_CMV	7.75986	CMV
Temra	DLS060_CMV	88.1111	CMV
Naive-like	SDBB014_CMV	41.1591	CMV
Tcm	SDBB014_CMV	5.04972	CMV
Tem	SDBB014_CMV	16.5942	CMV
Temra	SDBB014_CMV	37.197	CMV
Naive-like	SDBB015_CMV	46.1695	CMV
Tcm	SDBB015_CMV	19.8985	CMV
Tem	SDBB015_CMV	23.795	CMV
Temra	SDBB015_CMV	10.137	CMV
Naive-like	SDBB016_EBV	18.9083	EBV
Tcm	SDBB016_EBV	16.9079	EBV
Tem	SDBB016_EBV	11.6405	EBV
Temra	SDBB016_EBV	52.5432	EBV
Naive-like	SDBB017_CMV	76.4982	CMV
Tcm	SDBB017_CMV	10.2177	CMV
Tem	SDBB017_CMV	9.26888	CMV
Temra	SDBB017_CMV	4.01518	CMV
Naive-like	SDBB018_CMV	11.7012	CMV
Tcm	SDBB018_CMV	19.3996	CMV
Tem	SDBB018_CMV	26.7809	CMV
Temra	SDBB018_CMV	42.1183	CMV
Naive-like	SDBB019_EBV	13.9537	EBV
Tcm	SDBB019_EBV	18.4814	EBV
Tem	SDBB019_EBV	36.9228	EBV
Temra	SDBB019_EBV	30.6421	EBV
Naive-like	SDBB020_CMV	32.282	CMV
Tcm	SDBB020_CMV	11.0343	CMV
Tem	SDBB020_CMV	32.2388	CMV
Temra	SDBB020_CMV	24.4448	CMV
Naive-like	SDBB024_CMV	44.687	CMV
Tcm	SDBB024_CMV	5.75449	CMV
Tem	SDBB024_CMV	25.2111	CMV
Temra	SDBB024_CMV	24.3474	CMV
Naive-like	SDBB026_CMV	39.2985	CMV
Tcm	SDBB026_CMV	10.0438	CMV
Tem	SDBB026_CMV	18.9518	CMV
Temra	SDBB026_CMV	31.7059	CMV
Naive-like	SDBB028_EBV	49.0813	EBV
Tcm	SDBB028_EBV	21.3801	EBV
Tem	SDBB028_EBV	24.9151	EBV
Temra	SDBB028_EBV	4.62353	EBV
Naive-like	SDBB030_CMV	14.6936	CMV
Tcm	SDBB030_CMV	5.81484	CMV
Tem	SDBB030_CMV	15.073	CMV
Temra	SDBB030_CMV	64.4185	CMV
Naive-like	SDBB031_CMV	44.7408	CMV
Tcm	SDBB031_CMV	31.072	CMV
Tem	SDBB031_CMV	18.611	CMV
Temra	SDBB031_CMV	5.57625	CMV
Naive-like	SDBB034_CMV	36.0212	CMV
Tcm	SDBB034_CMV	19.3945	CMV
Tem	SDBB034_CMV	26.299	CMV
Temra	SDBB034_CMV	18.2854	CMV
Naive-like	SDBB036_EBV	15.7767	EBV
Tcm	SDBB036_EBV	13.4112	EBV
Tem	SDBB036_EBV	32.3046	EBV
Temra	SDBB036_EBV	38.5076	EBV
Naive-like	SDBB037_CMV	50.5676	CMV
Tcm	SDBB037_CMV	15.2723	CMV
Tem	SDBB037_CMV	25.7655	CMV
Temra	SDBB037_CMV	8.39454	CMV
Naive-like	SDBB038_EBV	48.7617	EBV
Tcm	SDBB038_EBV	19.2358	EBV
Tem	SDBB038_EBV	20.5903	EBV
Temra	SDBB038_EBV	11.4121	EBV
Naive-like	SDBB039_CMV	18.6814	CMV
Tcm	SDBB039_CMV	16.7222	CMV
Tem	SDBB039_CMV	25.6466	CMV
Temra	SDBB039_CMV	38.9498	CMV
Naive-like	SDBB040_CMV	65.3691	CMV
Tcm	SDBB040_CMV	6.86552	CMV
Tem	SDBB040_CMV	12.2043	CMV
Temra	SDBB040_CMV	15.5612	CMV
Naive-like	SDBB041_EBV	41.3208	EBV
Tcm	SDBB041_EBV	8.09058	EBV
Tem	SDBB041_EBV	37.0311	EBV
Temra	SDBB041_EBV	13.5575	EBV
Naive-like	SDBB044_CMV	21.3419	CMV
Tcm	SDBB044_CMV	10.1438	CMV
Tem	SDBB044_CMV	18.8898	CMV
Temra	SDBB044_CMV	49.6246	CMV
Naive-like	SDBB045_CMV	54.5464	CMV
Tcm	SDBB045_CMV	6.49338	CMV
Tem	SDBB045_CMV	28.8662	CMV
Temra	SDBB045_CMV	10.0941	CMV
Naive-like	SDBB047_CMV	8.74987	CMV
Tcm	SDBB047_CMV	17.4693	CMV
Tem	SDBB047_CMV	14.7521	CMV
Temra	SDBB047_CMV	59.0287	CMV
Naive-like	SDBB049_EBV	62.6238	EBV
Tcm	SDBB049_EBV	11.2998	EBV
Tem	SDBB049_EBV	18.5365	EBV
Temra	SDBB049_EBV	7.53992	EBV
Naive-like	SDBB053_CMV	25.1223	CMV
Tcm	SDBB053_CMV	14.0911	CMV
Tem	SDBB053_CMV	31.8082	CMV
Temra	SDBB053_CMV	28.9784	CMV
Naive-like	SDBB054_CMV	5.9371	CMV
Tcm	SDBB054_CMV	7.54563	CMV
Tem	SDBB054_CMV	21.7603	CMV
Temra	SDBB054_CMV	64.7569	CMV
Naive-like	SDBB055_EBV	53.1814	EBV
Tcm	SDBB055_EBV	9.87555	EBV
Tem	SDBB055_EBV	22.8021	EBV
Temra	SDBB055_EBV	14.1409	EBV
Naive-like	SDBB056_EBV	18.3172	EBV
Tcm	SDBB056_EBV	16.5018	EBV
Tem	SDBB056_EBV	42.7027	EBV
Temra	SDBB056_EBV	22.4783	EBV
Naive-like	SDBB058_EBV	24.66	EBV
Tcm	SDBB058_EBV	19.8699	EBV
Tem	SDBB058_EBV	40.0946	EBV
Temra	SDBB058_EBV	15.3755	EBV
Naive-like	SDBB059_CMV	11.8369	CMV
Tcm	SDBB059_CMV	11.1004	CMV
Tem	SDBB059_CMV	30.7409	CMV
Temra	SDBB059_CMV	46.3218	CMV
Naive-like	SDBB060_CMV	40.3087	CMV
Tcm	SDBB060_CMV	13.179	CMV
Tem	SDBB060_CMV	19.3927	CMV
Temra	SDBB060_CMV	27.1197	CMV
Naive-like	SDBB061_EBV	44.6436	EBV
Tcm	SDBB061_EBV	12.2403	EBV
Tem	SDBB061_EBV	35.7434	EBV
Temra	SDBB061_EBV	7.37271	EBV
Naive-like	SDBB062_EBV	20.1774	EBV
Tcm	SDBB062_EBV	15.0776	EBV
Tem	SDBB062_EBV	43.6908	EBV
Temra	SDBB062_EBV	21.0542	EBV
Naive-like	SDBB063_CMV	46.8998	CMV
Tcm	SDBB063_CMV	14.0476	CMV
Tem	SDBB063_CMV	24.4359	CMV
Temra	SDBB063_CMV	14.6168	CMV
Naive-like	SDBB071_CMV	13.1085	CMV
Tcm	SDBB071_CMV	3.332	CMV
Tem	SDBB071_CMV	18.1864	CMV
Temra	SDBB071_CMV	65.3731	CMV
Naive-like	SDBB073_CMV	34.3968	CMV
Tcm	SDBB073_CMV	10.6108	CMV
Tem	SDBB073_CMV	18.8188	CMV
Temra	SDBB073_CMV	36.1737	CMV
Naive-like	SDBB075_CMV	2.7775	CMV
Tcm	SDBB075_CMV	4.95206	CMV
Tem	SDBB075_CMV	15.2911	CMV
Temra	SDBB075_CMV	76.9793	CMV
Naive-like	SDBB076_EBV	13.9938	EBV
Tcm	SDBB076_EBV	15.0508	EBV
Tem	SDBB076_EBV	36.0918	EBV
Temra	SDBB076_EBV	34.8636	EBV
Naive-like	SDBB078_EBV	26.7182	EBV
Tcm	SDBB078_EBV	32.427	EBV
Tem	SDBB078_EBV	26.6379	EBV
Temra	SDBB078_EBV	14.2169	EBV
Naive-like	SDBB081_CMV	12.1822	CMV
Tcm	SDBB081_CMV	7.34722	CMV
Tem	SDBB081_CMV	15.5518	CMV
Temra	SDBB081_CMV	64.9188	CMV
Naive-like	SDBB082_EBV	27.3291	EBV
Tcm	SDBB082_EBV	23.5049	EBV
Tem	SDBB082_EBV	26.0984	EBV
Temra	SDBB082_EBV	23.0675	EBV
Naive-like	SDBB084_CMV	36.7149	CMV
Tcm	SDBB084_CMV	24.3754	CMV
Tem	SDBB084_CMV	29.2202	CMV
Temra	SDBB084_CMV	9.68949	CMV
Naive-like	SDBB085_EBV	50.823	EBV
Tcm	SDBB085_EBV	9.00737	EBV
Tem	SDBB085_EBV	22.266	EBV
Temra	SDBB085_EBV	17.9037	EBV
Naive-like	SDBB086_EBV	26.5549	EBV
Tcm	SDBB086_EBV	29.5298	EBV
Tem	SDBB086_EBV	33.7027	EBV
Temra	SDBB086_EBV	10.2126	EBV
Naive-like	SDBB087_EBV	13.099	EBV
Tcm	SDBB087_EBV	22.9333	EBV
Tem	SDBB087_EBV	45.7268	EBV
Temra	SDBB087_EBV	18.2408	EBV
Naive-like	SDBB089_EBV	53.8393	EBV
Tcm	SDBB089_EBV	19.6141	EBV
Tem	SDBB089_EBV	20.9867	EBV
Temra	SDBB089_EBV	5.55998	EBV
Naive-like	SDBB090_EBV	44.5787	EBV
Tcm	SDBB090_EBV	11.6546	EBV
Tem	SDBB090_EBV	26.7848	EBV
Temra	SDBB090_EBV	16.9819	EBV
Naive-like	SDBB091_EBV	38.4312	EBV
Tcm	SDBB091_EBV	23.8643	EBV
Tem	SDBB091_EBV	19.6245	EBV
Temra	SDBB091_EBV	18.08	EBV
Naive-like	SDBB092_CMV	33.1822	CMV
Tcm	SDBB092_CMV	16.4702	CMV
Tem	SDBB092_CMV	25.6371	CMV
Temra	SDBB092_CMV	24.7104	CMV
Naive-like	SDBB093_CMV	9.11523	CMV
Tcm	SDBB093_CMV	10.4528	CMV
Tem	SDBB093_CMV	13.3261	CMV
Temra	SDBB093_CMV	67.1059	CMV
Naive-like	SDBB094_CMV	8.47207	CMV
Tcm	SDBB094_CMV	4.15723	CMV
Tem	SDBB094_CMV	17.5943	CMV
Temra	SDBB094_CMV	69.7764	CMV
Naive-like	SDBB095_CMV	1.25101	CMV
Tcm	SDBB095_CMV	4.40949	CMV
Tem	SDBB095_CMV	25.1997	CMV
Temra	SDBB095_CMV	69.1398	CMV
Naive-like	SDBB096_CMV	7.00331	CMV
Tcm	SDBB096_CMV	8.04529	CMV
Tem	SDBB096_CMV	11.3015	CMV
Temra	SDBB096_CMV	73.6499	CMV
Naive-like	SDBB098_EBV	47.7311	EBV
Tcm	SDBB098_EBV	26.3389	EBV
Tem	SDBB098_EBV	18.9987	EBV
Temra	SDBB098_EBV	6.93129	EBV
Naive-like	SDBB099_CMV	5.70193	CMV
Tcm	SDBB099_CMV	14.9921	CMV
Tem	SDBB099_CMV	17.9217	CMV
Temra	SDBB099_CMV	61.3842	CMV
Naive-like	SDBB100_EBV	13.2043	EBV
Tcm	SDBB100_EBV	17.1152	EBV
Tem	SDBB100_EBV	40.5302	EBV
Temra	SDBB100_EBV	29.1503	EBV
Naive-like	SDBB102_CMV	26.2851	CMV
Tcm	SDBB102_CMV	11.061	CMV
Tem	SDBB102_CMV	19.9793	CMV
Temra	SDBB102_CMV	42.6746	CMV
Naive-like	SDBB103_CMV	7.7682	CMV
Tcm	SDBB103_CMV	3.82929	CMV
Tem	SDBB103_CMV	10.2382	CMV
Temra	SDBB103_CMV	78.1643	CMV
Naive-like	SDBB104_CMV	7.49794	CMV
Tcm	SDBB104_CMV	15.4909	CMV
Tem	SDBB104_CMV	19.4926	CMV
Temra	SDBB104_CMV	57.5186	CMV
Naive-like	SDBB105_CMV	23.033	CMV
Tcm	SDBB105_CMV	12.2401	CMV
Tem	SDBB105_CMV	12.1382	CMV
Temra	SDBB105_CMV	52.5887	CMV
Naive-like	SDBB106_EBV	33.6347	EBV
Tcm	SDBB106_EBV	29.2666	EBV
Tem	SDBB106_EBV	19.4636	EBV
Temra	SDBB106_EBV	17.6351	EBV
Naive-like	SDBB107_CMV	55.9583	CMV
Tcm	SDBB107_CMV	9.2842	CMV
Tem	SDBB107_CMV	24.5115	CMV
Temra	SDBB107_CMV	10.246	CMV
Naive-like	SDBB108_EBV	55.0594	EBV
Tcm	SDBB108_EBV	12.3224	EBV
Tem	SDBB108_EBV	19.0973	EBV
Temra	SDBB108_EBV	13.5208	EBV
Naive-like	SDBB109_EBV	45.8409	EBV
Tcm	SDBB109_EBV	12.5482	EBV
Tem	SDBB109_EBV	15.6421	EBV
Temra	SDBB109_EBV	25.9688	EBV
Naive-like	SDBB110_EBV	14.7729	EBV
Tcm	SDBB110_EBV	21.2507	EBV
Tem	SDBB110_EBV	38.4714	EBV
Temra	SDBB110_EBV	25.5051	EBV
Naive-like	SDBB111_EBV	22.4377	EBV
Tcm	SDBB111_EBV	13.7661	EBV
Tem	SDBB111_EBV	42.3633	EBV
Temra	SDBB111_EBV	21.4329	EBV
Naive-like	SDBB113_EBV	42.1784	EBV
Tcm	SDBB113_EBV	30.3761	EBV
Tem	SDBB113_EBV	21.4643	EBV
Temra	SDBB113_EBV	5.9812	EBV
Naive-like	SDBB115_EBV	61.4411	EBV
Tcm	SDBB115_EBV	9.83821	EBV
Tem	SDBB115_EBV	22.3093	EBV
Temra	SDBB115_EBV	6.41142	EBV
Naive-like	SDBB116_CMV	68.0371	CMV
Tcm	SDBB116_CMV	18.111	CMV
Tem	SDBB116_CMV	6.42808	CMV
Temra	SDBB116_CMV	7.42384	CMV
Naive-like	SDBB118_CMV	15.5239	CMV
Tcm	SDBB118_CMV	20.7673	CMV
Tem	SDBB118_CMV	16.0452	CMV
Temra	SDBB118_CMV	47.6636	CMV
Naive-like	SDBB119_EBV	6.16425	EBV
Tcm	SDBB119_EBV	4.65093	EBV
Tem	SDBB119_EBV	18.8156	EBV
Temra	SDBB119_EBV	70.3692	EBV
Naive-like	SDBB120_CMV	23.2673	CMV
Tcm	SDBB120_CMV	3.34411	CMV
Tem	SDBB120_CMV	7.02162	CMV
Temra	SDBB120_CMV	66.3669	CMV
Naive-like	SDBB121_EBV	42.365	EBV
Tcm	SDBB121_EBV	14.2772	EBV
Tem	SDBB121_EBV	27.3233	EBV
Temra	SDBB121_EBV	16.0345	EBV
Naive-like	SDBB123_CMV	0.339559	CMV
Tcm	SDBB123_CMV	0.968741	CMV
Tem	SDBB123_CMV	4.24448	CMV
Temra	SDBB123_CMV	94.4472	CMV
Naive-like	SDBB124_EBV	18.9916	EBV
Tcm	SDBB124_EBV	18.5501	EBV
Tem	SDBB124_EBV	49.4801	EBV
Temra	SDBB124_EBV	12.9782	EBV
Naive-like	SDBB125_EBV	29.5075	EBV
Tcm	SDBB125_EBV	11.777	EBV
Tem	SDBB125_EBV	39.6764	EBV
Temra	SDBB125_EBV	19.0391	EBV
Naive-like	SDBB126_CMV	27.209	CMV
Tcm	SDBB126_CMV	41.5048	CMV
Tem	SDBB126_CMV	13.3808	CMV
Temra	SDBB126_CMV	17.9054	CMV
Naive-like	SDBB127_EBV	33.6653	EBV
Tcm	SDBB127_EBV	15.3338	EBV
Tem	SDBB127_EBV	22.0404	EBV
Temra	SDBB127_EBV	28.9605	EBV
Naive-like	SDBB128_CMV	11.5992	CMV
Tcm	SDBB128_CMV	6.62382	CMV
Tem	SDBB128_CMV	16.2798	CMV
Temra	SDBB128_CMV	65.4972	CMV
Naive-like	SDBB132_CMV	6.93554	CMV
Tcm	SDBB132_CMV	6.7438	CMV
Tem	SDBB132_CMV	20.6281	CMV
Temra	SDBB132_CMV	65.6926	CMV
Naive-like	SDBB133_EBV	67.8502	EBV
Tcm	SDBB133_EBV	11.1303	EBV
Tem	SDBB133_EBV	15.2203	EBV
Temra	SDBB133_EBV	5.79917	EBV
Naive-like	SDBB134_EBV	4.14854	EBV
Tcm	SDBB134_EBV	14.8336	EBV
Tem	SDBB134_EBV	23.3836	EBV
Temra	SDBB134_EBV	57.6343	EBV
Naive-like	SDBB135_CMV	20.0918	CMV
Tcm	SDBB135_CMV	8.40574	CMV
Tem	SDBB135_CMV	21.7807	CMV
Temra	SDBB135_CMV	49.7218	CMV
Naive-like	SDBB136_EBV	20.788	EBV
Tcm	SDBB136_EBV	11.5974	EBV
Tem	SDBB136_EBV	48.0008	EBV
Temra	SDBB136_EBV	19.6137	EBV
Naive-like	SDBB138_EBV	66.6733	EBV
Tcm	SDBB138_EBV	13.4488	EBV
Tem	SDBB138_EBV	16.1426	EBV
Temra	SDBB138_EBV	3.73523	EBV
Naive-like	SDBB139_EBV	3.39701	EBV
Tcm	SDBB139_EBV	24.2024	EBV
Tem	SDBB139_EBV	53.2099	EBV
Temra	SDBB139_EBV	19.1906	EBV
Naive-like	SDBB140_EBV	60.6037	EBV
Tcm	SDBB140_EBV	14.262	EBV
Tem	SDBB140_EBV	21.5395	EBV
Temra	SDBB140_EBV	3.5948	EBV
Naive-like	SDBB141_CMV	4.44997	CMV
Tcm	SDBB141_CMV	2.91866	CMV
Tem	SDBB141_CMV	16.8641	CMV
Temra	SDBB141_CMV	75.7673	CMV
Naive-like	SDBB143_CMV	63.9516	CMV
Tcm	SDBB143_CMV	13.7218	CMV
Tem	SDBB143_CMV	14.2914	CMV
Temra	SDBB143_CMV	8.03518	CMV
Naive-like	SDBB144_EBV	74.0588	EBV
Tcm	SDBB144_EBV	8.29475	EBV
Tem	SDBB144_EBV	10.3483	EBV
Temra	SDBB144_EBV	7.29817	EBV
Naive-like	SDBB145_CMV	12.5628	CMV
Tcm	SDBB145_CMV	38.7656	CMV
Tem	SDBB145_CMV	20.9988	CMV
Temra	SDBB145_CMV	27.6728	CMV
Naive-like	SDBB147_EBV	20.3297	EBV
Tcm	SDBB147_EBV	11.8132	EBV
Tem	SDBB147_EBV	26.8315	EBV
Temra	SDBB147_EBV	41.0256	EBV
Naive-like	SDBB148_EBV	45.3968	EBV
Tcm	SDBB148_EBV	9.30725	EBV
Tem	SDBB148_EBV	28.0629	EBV
Temra	SDBB148_EBV	17.233	EBV
Naive-like	SDBB149_EBV	16.1477	EBV
Tcm	SDBB149_EBV	13.154	EBV
Tem	SDBB149_EBV	48.388	EBV
Temra	SDBB149_EBV	22.3102	EBV
Naive-like	SDBB150_EBV	22.1709	EBV
Tcm	SDBB150_EBV	49.5655	EBV
Tem	SDBB150_EBV	22.4852	EBV
Temra	SDBB150_EBV	5.77848	EBV
Naive-like	SDBB151_EBV	39.6202	EBV
Tcm	SDBB151_EBV	24.3278	EBV
Tem	SDBB151_EBV	32.6337	EBV
Temra	SDBB151_EBV	3.41829	EBV

## Sheet: Figure 2A
Median expression values (spectral flow-cytometry)
Marker	Tem	Temra	TTCRC4_Tem	Naive-like	TTCRC4_Temra
CD38	0.987403	0.0403225	1	0	0.439561
TETRAMER	0	0.0673392	1	0.0069663	0.647723
GZMB	0.304023	0.894989	0.947361	0	1
CCR7	0.294324	0.0281725	0	1	0.0370901
CD57	0.295255	1	0.472092	0	0.459833
TIGIT	0.770798	0.231251	1	0	0.17144
KI67	0.763521	0.0201423	1	0.249821	0
CD45RA	0.331697	0.817477	0.0303599	1	0
CD27	0.976283	0	0.388521	1	0.239241
CD95	0.834738	0	1	0.154193	0.3259
CD127	0.157968	0.186829	0.0866736	1	0
CD28	1	0	0.770699	0.675015	0.14007
TBET	0.529354	0.669268	1	0	0.987584
TCF1	1	0	0.473281	0.716739	0.0358268
CD69	0.0934221	0.317561	1	0	0.0296476
GNLY	0.0894717	0.0306357	0.974439	0	1
PD1	1	0.243967	0.513797	0	0.284695
TIM3	0	0.225369	0.577661	0.192131	1
KLRG1	0.29682	1	0.783197	0	0.789818
GZMK	0.560607	0	1	0.139677	0.383856

## Sheet: Figure 2B
UMAP_1	UMAP_2	cluster_annotation
3.06242	-4.81638	TTCRC4_Tem
-1.69175	0.854472	Tem
3.27145	-4.85602	TTCRC4_Tem
-5.42191	3.57605	Naive-like
2.62736	-2.16049	TTCRC4_Tem
1.54306	-4.20756	TTCRC4_Tem
4.69632	-4.11683	TTCRC4_Tem
2.05802	-4.26414	TTCRC4_Tem
2.38904	-4.50792	TTCRC4_Tem
-5.71375	1.29276	Tem
-5.06466	3.44532	Naive-like
3.10492	-5.10286	TTCRC4_Tem
4.0846	-4.47678	TTCRC4_Tem
1.57719	-4.09188	TTCRC4_Tem
4.2421	-4.45741	TTCRC4_Tem
-2.12522	0.911466	Tem
3.42388	-5.25845	TTCRC4_Tem
2.55578	-4.78168	TTCRC4_Tem
2.5512	-2.19644	TTCRC4_Tem
2.32312	-4.06651	TTCRC4_Tem
3.33629	-5.09082	TTCRC4_Tem
4.17984	-3.92123	TTCRC4_Tem
2.83312	-4.64194	TTCRC4_Tem
1.57496	-3.84374	TTCRC4_Tem
2.06701	-4.51249	TTCRC4_Tem
3.23739	-4.43049	TTCRC4_Tem
3.06333	-5.04776	TTCRC4_Tem
4.22424	-4.65495	TTCRC4_Tem
3.12031	-4.89301	TTCRC4_Tem
2.94573	-4.63739	TTCRC4_Tem
4.17605	-4.2984	TTCRC4_Tem
3.49826	-5.26555	TTCRC4_Tem
-5.22267	3.51286	Naive-like
2.67513	-4.79026	TTCRC4_Tem
3.7808	-2.61789	TTCRC4_Tem
2.65043	-2.06857	TTCRC4_Tem
4.08458	-3.44	TTCRC4_Tem
2.65158	-4.64395	TTCRC4_Tem
4.19838	-4.27397	TTCRC4_Tem
3.99387	-3.83003	TTCRC4_Tem
0.41775	0.994263	Tem
2.61282	-3.71423	TTCRC4_Tem
2.87627	-4.72084	TTCRC4_Tem
1.70076	-4.49402	TTCRC4_Tem
1.90823	-3.5319	TTCRC4_Tem
2.0291	-4.637	TTCRC4_Tem
3.99489	-4.5684	TTCRC4_Tem
2.26012	-4.70111	TTCRC4_Tem
2.58907	-3.05821	TTCRC4_Tem
-5.41626	3.49185	Naive-like
2.4371	-4.44274	TTCRC4_Tem
1.97307	-3.91557	TTCRC4_Tem
3.42205	-5.19475	TTCRC4_Tem
-5.17761	3.56112	Naive-like
-5.55629	3.11643	Naive-like
3.40298	-5.08784	TTCRC4_Tem
0.249304	1.0511	Tem
3.06136	-4.19502	TTCRC4_Tem
-5.59898	2.82588	Naive-like
2.06689	-4.6127	TTCRC4_Tem
0.813774	1.60719	Tem
2.05743	-4.39991	TTCRC4_Tem
3.28584	-5.01386	TTCRC4_Tem
3.01555	-5.08873	TTCRC4_Tem
3.28262	-5.0631	TTCRC4_Tem
4.53968	-4.11117	TTCRC4_Tem
-5.78158	3.1481	Naive-like
4.15064	-4.22464	TTCRC4_Tem
-5.32971	2.86256	Naive-like
-5.46247	3.61557	Naive-like
1.65941	4.01755	Temra
3.05276	-4.93137	TTCRC4_Tem
1.955	-4.65457	TTCRC4_Tem
1.9583	-4.39707	TTCRC4_Tem
2.90126	-5.00381	TTCRC4_Tem
3.9918	-4.18324	TTCRC4_Tem
-5.46636	3.19236	Naive-like
1.58304	-3.92489	TTCRC4_Tem
-6.173	2.11204	Naive-like
4.34199	-4.32359	TTCRC4_Tem
2.52701	4.16398	Tem
-6.28399	2.83208	Naive-like
-5.51346	3.2098	Naive-like
2.77647	-4.93921	TTCRC4_Tem
2.83218	-4.72532	TTCRC4_Tem
3.11211	-4.39446	TTCRC4_Tem
2.28087	-4.3851	TTCRC4_Tem
0.386524	0.795358	Tem
-5.21135	3.61761	Naive-like
3.0284	-4.20699	TTCRC4_Tem
4.01556	-4.3441	TTCRC4_Tem
4.02513	-4.23199	TTCRC4_Tem
1.69701	-4.02717	TTCRC4_Tem
1.6092	-4.11843	TTCRC4_Tem
3.36016	-4.85975	TTCRC4_Tem
1.62017	-4.47872	TTCRC4_Tem
-5.53597	3.38094	Naive-like
2.09605	-4.46374	TTCRC4_Tem
0.793044	1.66664	Tem
-5.84779	1.30415	Naive-like
1.42387	-3.99359	TTCRC4_Tem
2.02451	-4.60105	TTCRC4_Tem
2.93631	-4.8579	TTCRC4_Tem
-2.61656	1.16681	Naive-like
1.77833	-4.4166	TTCRC4_Tem
2.92271	-4.98252	TTCRC4_Tem
4.24935	-4.58504	TTCRC4_Tem
-6.20903	2.24544	Naive-like
-5.18452	3.50355	Naive-like
3.34036	-4.89006	TTCRC4_Tem
4.12904	-4.40796	TTCRC4_Tem
1.89022	-3.57649	TTCRC4_Tem
1.94579	-2.18543	TTCRC4_Temra
2.97916	-4.76287	TTCRC4_Tem
2.59436	-4.65353	TTCRC4_Tem
2.05788	-4.86096	TTCRC4_Tem
1.83082	-4.57551	TTCRC4_Tem
4.50528	-4.56953	TTCRC4_Tem
1.95124	-3.39923	TTCRC4_Tem
-5.55338	2.82008	Naive-like
3.96624	-4.62632	TTCRC4_Tem
1.60049	-4.40215	TTCRC4_Tem
1.70169	-4.52642	TTCRC4_Tem
4.69818	-3.39711	TTCRC4_Tem
2.52348	-4.90279	TTCRC4_Tem
2.85102	-5.08047	TTCRC4_Tem
2.23154	-4.42335	TTCRC4_Tem
3.32405	-4.72062	TTCRC4_Tem
0.521599	0.965027	Tem
-5.72495	1.02227	Naive-like
3.37276	-5.13342	TTCRC4_Tem
3.21547	-4.48055	TTCRC4_Tem
3.38841	-4.89606	TTCRC4_Tem
-1.91823	1.06102	Tem
-5.49227	3.06375	Naive-like
1.64062	-4.39945	TTCRC4_Tem
3.30116	-5.00059	TTCRC4_Tem
-5.48044	3.2102	Naive-like
3.36595	-4.18536	TTCRC4_Tem
-5.52965	3.09263	Naive-like
-6.07506	3.1492	Naive-like
4.56893	-4.39275	TTCRC4_Tem
-5.30222	3.5325	Naive-like
-5.81103	3.1097	Naive-like
3.99653	-4.34364	TTCRC4_Tem
0.661847	0.891003	Tem
3.68011	-2.64607	TTCRC4_Tem
3.38864	-4.44232	TTCRC4_Tem
4.92302	-3.82581	TTCRC4_Tem
1.81481	-3.50945	TTCRC4_Tem
0.46026	0.769364	TTCRC4_Tem
1.83812	-4.4227	TTCRC4_Tem
3.43923	-5.25316	TTCRC4_Tem
0.605627	0.489119	Tem
-5.46106	2.15834	Naive-like
-5.76333	2.94322	Naive-like
1.67067	-4.29731	TTCRC4_Tem
3.31422	-4.35149	TTCRC4_Tem
4.53379	-4.49951	TTCRC4_Tem
4.22604	-4.48694	TTCRC4_Tem
2.03895	-3.70552	TTCRC4_Tem
-6.29842	2.21124	Naive-like
-1.73149	0.864316	Tem
4.30901	-2.80151	TTCRC4_Tem
1.70417	-4.3688	TTCRC4_Tem
4.22717	-3.88467	TTCRC4_Tem
1.54735	-3.34087	TTCRC4_Temra
2.96803	-4.68066	TTCRC4_Tem
1.82537	-4.56773	TTCRC4_Tem
1.7303	-4.46147	TTCRC4_Tem
-6.07056	1.33338	Naive-like
2.95604	-4.98208	TTCRC4_Tem
3.03354	-4.94989	TTCRC4_Tem
-5.70434	3.3972	Naive-like
1.5254	-4.37971	TTCRC4_Tem
1.95012	-4.18277	TTCRC4_Tem
2.98137	-3.43306	TTCRC4_Tem
2.97146	-4.86423	TTCRC4_Tem
1.68523	-4.46097	TTCRC4_Tem
4.10549	-3.90672	TTCRC4_Tem
1.63562	-4.25886	TTCRC4_Tem
3.08298	-5.11711	TTCRC4_Tem
-4.33362	0.985347	Naive-like
2.16211	-2.45003	Tem
-5.38334	3.50755	Naive-like
2.55556	-2.19527	TTCRC4_Tem
2.46357	-1.93354	Tem
1.8895	3.59755	Temra
2.07452	-4.87615	TTCRC4_Tem
3.17313	-4.94849	TTCRC4_Tem
4.53059	-4.30345	TTCRC4_Tem
-5.94441	3.24918	Naive-like
-6.17273	2.9496	Naive-like
1.28584	-3.70779	TTCRC4_Tem
1.66821	-4.57418	TTCRC4_Tem
-5.34102	3.63686	Naive-like
2.02989	3.96031	Temra
2.84447	-4.9109	TTCRC4_Tem
-5.38669	3.40784	Naive-like
2.08042	-3.52941	TTCRC4_Tem
2.15951	-3.74738	TTCRC4_Tem
2.24012	-2.29903	TTCRC4_Temra
3.11514	-4.81367	TTCRC4_Tem
-6.16643	3.00173	Naive-like
2.82913	-4.00817	TTCRC4_Tem
1.99404	-4.48133	TTCRC4_Tem
3.07374	-4.9356	TTCRC4_Tem
3.49945	-4.72426	TTCRC4_Tem
1.94248	-4.6236	TTCRC4_Tem
0.106846	1.00554	Tem
3.12118	-5.09938	TTCRC4_Tem
4.12203	-3.91993	TTCRC4_Tem
2.20429	-4.65911	TTCRC4_Tem
0.819464	1.66352	Tem
1.89677	-3.48511	TTCRC4_Tem
2.73857	-3.92362	TTCRC4_Tem
3.72405	1.24095	TTCRC4_Temra
2.03346	-4.71548	TTCRC4_Tem
2.10402	-4.43127	TTCRC4_Tem
3.90432	-4.12737	TTCRC4_Tem
-5.52282	2.88496	Naive-like
4.22912	-4.49401	TTCRC4_Tem
3.01245	-4.68882	TTCRC4_Tem
1.63946	-4.47183	TTCRC4_Tem
5.09386	-3.42899	TTCRC4_Tem
-5.59969	3.09325	Naive-like
1.63476	-2.56499	TTCRC4_Temra
1.88515	-4.45672	TTCRC4_Tem
-5.49168	3.01916	Naive-like
2.39767	-2.35953	TTCRC4_Tem
-6.30207	1.85361	Naive-like
-5.41965	3.32591	Naive-like
-5.55521	3.56676	Naive-like
-1.42152	0.812628	Tem
4.43389	-4.34334	TTCRC4_Tem
1.76845	-4.44439	TTCRC4_Tem
3.57907	-4.38356	TTCRC4_Tem
4.56018	-4.14494	TTCRC4_Tem
1.78755	-4.29795	TTCRC4_Tem
-5.51051	0.722456	Naive-like
2.9976	-4.89601	TTCRC4_Tem
5.17581	-3.28378	TTCRC4_Tem
1.63589	-4.43048	TTCRC4_Tem
-6.03416	1.37732	Naive-like
2.23648	-2.37995	Tem
2.31644	-2.28012	Tem
4.19483	-4.16959	TTCRC4_Tem
-6.18929	2.34147	Naive-like
-1.77979	0.85946	Tem
3.131	-4.17388	TTCRC4_Tem
2.36726	-4.71646	TTCRC4_Tem
-5.7269	3.37782	Naive-like
2.35989	-4.385	TTCRC4_Tem
-6.36925	1.97635	Naive-like
1.66033	-4.22664	TTCRC4_Tem
1.61877	-4.51145	TTCRC4_Tem
1.72227	-2.62788	TTCRC4_Temra
2.88418	-4.73061	TTCRC4_Tem
2.04516	-4.73442	TTCRC4_Tem
4.32452	-2.7346	TTCRC4_Tem
-6.32641	2.2638	Naive-like
1.70874	-4.24173	TTCRC4_Tem
0.398666	0.837672	Tem
2.84433	-4.26443	TTCRC4_Tem
-6.2962	2.60324	Naive-like
-5.69099	3.26678	Naive-like
0.269508	1.35511	Tem
2.00091	-4.52304	TTCRC4_Tem
4.00254	-4.36023	TTCRC4_Tem
2.27098	-2.44341	Tem
-5.82352	3.11297	Naive-like
-5.16756	0.682433	Naive-like
-2.13788	0.549473	Tem
2.9931	-4.49978	TTCRC4_Tem
3.30812	-5.05779	TTCRC4_Tem
4.0717	-3.82363	TTCRC4_Tem
4.15172	-3.61154	TTCRC4_Tem
3.20944	-4.3887	TTCRC4_Tem
1.89319	-4.68241	TTCRC4_Tem
-5.28663	3.61795	Naive-like
-5.45112	1.61487	Naive-like
1.7581	-4.4366	TTCRC4_Tem
2.78309	-4.93519	TTCRC4_Tem
-5.2929	3.59602	Naive-like
2.66182	-2.13088	TTCRC4_Tem
3.22344	-4.65416	TTCRC4_Tem
3.47678	-4.19316	TTCRC4_Tem
1.87135	-4.61619	TTCRC4_Tem
3.44716	-5.29483	TTCRC4_Tem
1.83049	-3.72359	TTCRC4_Tem
1.9411	-4.25901	TTCRC4_Tem
2.26469	-4.47988	TTCRC4_Tem
3.43385	-4.3151	TTCRC4_Tem
3.96901	-4.00356	TTCRC4_Tem
1.71354	-4.40849	TTCRC4_Tem
4.2401	-4.1563	TTCRC4_Tem
2.80767	-4.8918	TTCRC4_Tem
2.15286	-2.41427	Tem
3.45417	-4.27901	TTCRC4_Tem
1.99223	-4.51295	TTCRC4_Tem
-5.19386	3.53116	Naive-like
4.50927	-4.498	TTCRC4_Tem
3.24151	-4.38403	TTCRC4_Tem
3.46907	-4.35172	TTCRC4_Tem
2.92895	-4.88277	TTCRC4_Tem
-5.54889	0.8016	Naive-like
1.71966	-4.56471	TTCRC4_Tem
-1.67923	0.853384	Tem
2.98835	-4.94064	TTCRC4_Tem
-5.43383	3.54498	Naive-like
-5.64309	3.16147	Naive-like
2.04573	-4.6378	TTCRC4_Tem
4.59216	-4.022	TTCRC4_Tem
2.99767	-4.99664	TTCRC4_Tem
-5.97694	2.74001	Naive-like
3.30878	-5.03673	TTCRC4_Tem
4.08288	-2.56368	TTCRC4_Tem
-5.3734	3.56571	Naive-like
-5.2998	3.63626	Naive-like
3.22034	-5.09269	TTCRC4_Tem
2.99695	-4.87643	TTCRC4_Tem
2.11953	-3.26136	TTCRC4_Tem
1.86577	-4.63066	TTCRC4_Tem
2.17824	-4.93979	TTCRC4_Tem
1.77454	-4.5479	TTCRC4_Tem
1.57235	-3.92927	TTCRC4_Tem
4.00321	-4.21108	TTCRC4_Tem
4.08274	-4.57607	TTCRC4_Tem
3.18263	-4.63945	TTCRC4_Tem
1.51385	-3.11101	TTCRC4_Temra
-5.69594	2.78167	Naive-like
-5.45403	2.95281	Naive-like
1.90269	-4.64967	TTCRC4_Tem
3.51454	-4.97251	TTCRC4_Tem
1.63523	-4.45315	TTCRC4_Tem
4.56791	-3.57527	TTCRC4_Tem
4.34969	-4.29721	TTCRC4_Tem
3.22346	-4.18219	TTCRC4_Tem
3.15431	-4.54552	TTCRC4_Tem
-5.10049	3.47554	Naive-like
-3.67495	2.77658	Temra
1.757	-4.58614	TTCRC4_Tem
1.8647	4.23237	Temra
-8.25867	-1.6913	Naive-like
-5.84827	2.1895	Naive-like
3.31828	-5.10052	TTCRC4_Tem
3.98788	-2.37879	TTCRC4_Tem
2.46185	-4.66562	TTCRC4_Tem
3.45599	-4.39275	TTCRC4_Tem
3.16576	-5.1131	TTCRC4_Tem
2.46297	-4.46736	TTCRC4_Tem
3.32939	-4.72125	TTCRC4_Tem
0.150081	0.628872	Tem
2.51523	-4.43125	TTCRC4_Tem
-5.29112	3.30497	Naive-like
2.9664	-5.03383	TTCRC4_Tem
-5.48322	3.50975	Naive-like
1.73689	-4.49099	TTCRC4_Tem
3.05672	-4.58647	TTCRC4_Tem
-6.05518	1.9957	Naive-like
1.80643	-4.47731	TTCRC4_Tem
2.58703	-4.63086	TTCRC4_Tem
3.83004	-4.11497	TTCRC4_Tem
2.84935	-4.74498	TTCRC4_Tem
1.98782	-4.49998	TTCRC4_Tem
2.9977	-4.95683	TTCRC4_Tem
3.16691	-4.19412	TTCRC4_Tem
4.65385	-3.99514	TTCRC4_Tem
-5.67596	3.04495	Naive-like
0.701615	1.43714	Temra
-4.74476	2.32163	Naive-like
-2.21424	0.36203	Tem
3.32208	-4.99175	TTCRC4_Tem
-5.51128	3.06895	Naive-like
3.37941	-5.26337	TTCRC4_Tem
2.10525	-4.7471	TTCRC4_Tem
-2.21714	0.917006	Tem
1.76331	-4.5722	TTCRC4_Tem
-5.41341	3.0164	Naive-like
1.94864	-4.6338	TTCRC4_Tem
3.36078	-5.13785	TTCRC4_Tem
3.34884	-4.19341	TTCRC4_Tem
2.76949	-4.91319	TTCRC4_Tem
2.55521	-4.87629	TTCRC4_Tem
1.92496	-4.5987	TTCRC4_Tem
-5.27413	3.63381	Naive-like
1.09339	2.00328	Tem
2.61765	-4.65334	TTCRC4_Tem
1.96964	-4.80361	TTCRC4_Tem
3.17923	-4.50537	TTCRC4_Tem
2.96907	-4.77374	TTCRC4_Tem
2.31018	-4.40725	TTCRC4_Tem
2.59835	-4.43827	TTCRC4_Tem
3.40154	-5.22917	TTCRC4_Tem
3.34474	-4.91572	TTCRC4_Tem
3.92857	-4.14686	TTCRC4_Tem
2.16862	-5.05969	TTCRC4_Tem
-5.30639	3.608	Naive-like
3.05339	-4.86759	TTCRC4_Tem
4.39584	-4.07845	TTCRC4_Tem
-5.33403	3.63481	Naive-like
4.21335	-4.50082	TTCRC4_Tem
3.32326	-5.05295	TTCRC4_Tem
3.38726	-5.23809	TTCRC4_Tem
3.36437	-5.14877	TTCRC4_Tem
3.19332	-4.56796	TTCRC4_Tem
4.10986	-3.441	TTCRC4_Tem
-5.71017	3.26258	Naive-like
4.04642	-4.0883	TTCRC4_Tem
2.19961	-2.48778	TTCRC4_Tem
4.61163	-4.36465	TTCRC4_Tem
1.81591	-4.12445	TTCRC4_Tem
2.57693	-2.26258	TTCRC4_Tem
3.04797	-4.80326	TTCRC4_Tem
0.759714	1.61101	Tem
-5.75352	2.70459	Naive-like
-0.269742	0.820908	Tem
3.15867	-4.58395	TTCRC4_Tem
1.78034	-4.60232	TTCRC4_Tem
-5.36345	3.53754	Naive-like
2.4185	-4.43001	TTCRC4_Tem
1.99582	-4.64551	TTCRC4_Tem
3.35342	-4.00486	TTCRC4_Tem
3.88155	-2.6797	TTCRC4_Tem
2.23908	-4.13273	TTCRC4_Tem
3.19236	-4.73402	TTCRC4_Tem
3.18093	-4.75604	TTCRC4_Tem
2.95802	-4.9523	TTCRC4_Tem
4.56651	-4.24536	TTCRC4_Tem
2.38272	-4.54965	TTCRC4_Tem
4.50902	-4.19997	TTCRC4_Tem
-5.36859	3.19009	Naive-like
3.22568	-4.55276	TTCRC4_Tem
3.23317	-4.93708	TTCRC4_Tem
3.90627	-4.06439	TTCRC4_Tem
-5.60083	1.07014	Naive-like
1.65873	-4.53504	TTCRC4_Tem
3.06966	-4.11365	TTCRC4_Tem
2.58138	-2.38712	TTCRC4_Tem
2.77461	-4.19268	TTCRC4_Tem
4.25499	-4.28254	TTCRC4_Tem
1.91409	-3.75686	TTCRC4_Tem
4.19591	-4.45285	TTCRC4_Tem
1.83687	-4.34901	TTCRC4_Tem
1.96753	-3.69507	TTCRC4_Tem
2.51876	-4.39274	TTCRC4_Tem
2.88602	-4.81684	TTCRC4_Tem
3.84754	-3.93058	TTCRC4_Tem
2.3404	-4.87789	TTCRC4_Tem
-5.28488	3.55662	Naive-like
2.09757	-4.45431	TTCRC4_Tem
2.27517	-4.25163	TTCRC4_Tem
3.33106	-4.82078	TTCRC4_Tem
-6.2405	2.30677	Naive-like
4.18376	-4.47071	TTCRC4_Tem
1.35718	3.91033	Temra
1.75932	-4.49005	TTCRC4_Tem
3.49607	-5.03732	TTCRC4_Tem
-5.69412	3.21406	Naive-like
1.93999	-3.98825	TTCRC4_Tem
3.63024	-2.35793	TTCRC4_Tem
1.9649	-4.64167	TTCRC4_Tem
3.14892	-4.19256	TTCRC4_Tem
2.03323	-4.49345	TTCRC4_Tem
-5.3147	3.56381	Naive-like
2.18614	-4.72974	TTCRC4_Tem
1.94597	-4.76738	TTCRC4_Tem
1.9897	-2.3415	TTCRC4_Temra
3.1783	-4.24261	TTCRC4_Tem
-1.67292	0.863732	Tem
4.02076	-3.98984	TTCRC4_Tem
2.46393	-4.86086	TTCRC4_Tem
2.22017	-4.2921	TTCRC4_Tem
4.40812	-4.08852	TTCRC4_Tem
1.83897	-4.63155	TTCRC4_Tem
-5.49033	3.01072	Naive-like
4.56207	-4.2716	TTCRC4_Tem
3.47538	-5.24892	TTCRC4_Tem
3.29955	-4.4971	TTCRC4_Tem
1.86535	-4.63614	TTCRC4_Tem
3.30499	-4.47526	TTCRC4_Tem
3.41568	-5.1849	TTCRC4_Tem
-5.31307	3.58727	Naive-like
2.6219	-4.67051	TTCRC4_Tem
4.16914	-4.52991	TTCRC4_Tem
3.16755	-4.88744	TTCRC4_Tem
1.8017	0.48304	TTCRC4_Temra
2.91295	-5.01978	TTCRC4_Tem
2.90387	-4.9391	TTCRC4_Tem
1.73588	-4.05236	TTCRC4_Tem
-5.32744	3.56209	Naive-like
3.92708	-3.87755	TTCRC4_Tem
-4.85277	3.14923	Naive-like
2.26452	-4.47949	TTCRC4_Tem
3.21969	-4.96582	TTCRC4_Tem
4.28153	-4.50245	TTCRC4_Tem
1.98868	-3.52909	TTCRC4_Tem
2.19261	-4.74575	TTCRC4_Tem
1.62261	-4.34194	TTCRC4_Tem
-5.79228	1.38883	Tem
-5.23933	3.5977	Naive-like
-5.41192	3.29674	Naive-like
3.0892	-4.79162	TTCRC4_Tem
4.62818	-4.3755	TTCRC4_Tem
-6.13864	2.21824	Naive-like
4.13708	-4.3555	TTCRC4_Tem
2.43136	-4.94453	TTCRC4_Tem
1.59947	-4.47475	TTCRC4_Tem
2.85057	-4.53462	TTCRC4_Tem
3.26315	-4.50209	TTCRC4_Tem
-2.16886	0.663743	Tem
4.18408	-4.62816	TTCRC4_Tem
4.40301	-3.42973	TTCRC4_Tem
3.18986	-4.72983	TTCRC4_Tem
2.55592	-4.58761	TTCRC4_Tem
-5.47243	3.29588	Naive-like
3.8021	-4.66595	TTCRC4_Tem
-5.99439	2.74216	Naive-like
2.49005	-4.85089	TTCRC4_Tem
2.28806	-4.21284	TTCRC4_Tem
3.22956	-5.07709	TTCRC4_Tem
-2.99697	0.827932	Tem
2.17537	-4.3345	TTCRC4_Tem
0.549701	0.745755	Tem
1.7567	-4.45054	TTCRC4_Tem
4.77633	-3.89888	TTCRC4_Tem
4.42911	-3.96654	TTCRC4_Tem
1.73138	-4.39942	TTCRC4_Tem
2.05094	-4.45249	TTCRC4_Tem
3.82198	-2.96268	TTCRC4_Tem
2.04753	-4.35623	TTCRC4_Tem
4.04066	-3.64877	TTCRC4_Tem
4.33106	-4.15734	TTCRC4_Tem
2.88825	-4.80459	TTCRC4_Tem
4.25778	-3.87361	TTCRC4_Tem
1.93032	-4.63716	TTCRC4_Tem
3.22617	-4.52047	TTCRC4_Tem
2.24906	-4.47985	TTCRC4_Tem
2.94064	-4.8548	TTCRC4_Tem
2.27368	-4.42035	TTCRC4_Tem
4.1182	-3.73111	TTCRC4_Tem
2.69537	-3.75278	TTCRC4_Tem
-4.82624	2.30526	Naive-like
3.84928	-3.76976	TTCRC4_Tem
-5.39467	3.42802	Naive-like
-1.09547	0.900928	Tem
-5.82018	3.03298	Naive-like
3.04143	-2.15974	TTCRC4_Tem
2.14176	2.46535	Tem
4.26849	-4.56496	TTCRC4_Tem
-5.05683	3.36631	Naive-like
2.45651	-1.93411	Tem
2.05149	-4.64994	TTCRC4_Tem
1.96484	-4.33527	TTCRC4_Tem
1.71988	-4.47979	TTCRC4_Tem
0.473254	0.817434	TTCRC4_Temra
-5.81017	2.87866	Naive-like
2.513	-4.08813	TTCRC4_Tem
4.27034	-4.17478	TTCRC4_Tem
1.7894	-4.46208	TTCRC4_Tem
4.03133	-4.41649	TTCRC4_Tem
2.07179	-4.66749	TTCRC4_Tem
0.818293	1.62325	Tem
3.74572	-4.01753	TTCRC4_Tem
3.99725	-4.17998	TTCRC4_Tem
3.29395	-4.85095	TTCRC4_Tem
4.15548	-4.1864	TTCRC4_Tem
-5.63169	3.39355	Naive-like
3.34784	-5.21638	TTCRC4_Tem
3.27964	-5.0469	TTCRC4_Tem
1.46845	-3.82659	TTCRC4_Tem
-5.70959	3.40592	Naive-like
2.34782	-4.35191	TTCRC4_Tem
-5.88126	2.55483	Naive-like
1.7862	-4.42595	TTCRC4_Tem
4.88254	-3.78046	TTCRC4_Tem
-5.63001	2.99953	Naive-like
3.26271	-5.02987	TTCRC4_Tem
-5.5663	3.43856	Naive-like
3.25764	-5.10132	TTCRC4_Tem
1.62347	-4.42051	TTCRC4_Tem
1.77339	-4.27468	TTCRC4_Tem
-5.15917	3.42929	Naive-like
-5.83616	2.88526	Naive-like
4.1397	-4.65373	TTCRC4_Tem
4.41186	-4.50959	TTCRC4_Tem
2.08496	-4.30887	TTCRC4_Tem
1.42511	-3.67097	TTCRC4_Temra
-5.82941	2.45902	Naive-like
2.96251	-4.93375	TTCRC4_Temra
2.66546	-2.14331	TTCRC4_Tem
4.17105	-4.58854	TTCRC4_Tem
3.79767	-4.6463	TTCRC4_Tem
2.92141	-4.87386	TTCRC4_Tem
1.97623	-4.30073	TTCRC4_Tem
4.29285	-3.83736	TTCRC4_Tem
3.9043	-4.40088	TTCRC4_Tem
4.01599	-4.59609	TTCRC4_Tem
2.90733	-4.63198	TTCRC4_Tem
3.18161	-5.08108	TTCRC4_Tem
4.02884	-4.09557	TTCRC4_Tem
2.30841	-4.05781	TTCRC4_Tem
4.40663	-4.15765	TTCRC4_Tem
1.96094	-4.32703	TTCRC4_Tem
1.97508	-3.84844	TTCRC4_Tem
3.51473	-4.55769	TTCRC4_Tem
2.63293	-2.27061	TTCRC4_Tem
0.309806	1.07577	Tem
-2.07154	1.07436	Tem
3.12272	-4.89108	TTCRC4_Tem
2.65446	-4.60494	TTCRC4_Tem
1.95107	-4.47008	TTCRC4_Tem
3.72452	-4.13263	TTCRC4_Tem
4.19308	-4.45554	TTCRC4_Tem
2.72615	-4.80689	TTCRC4_Tem
-5.52983	3.25721	Naive-like
2.31293	-4.53478	TTCRC4_Tem
-5.22934	2.43234	Naive-like
1.59989	-4.40965	TTCRC4_Tem
1.52706	-3.9179	TTCRC4_Tem
3.95198	-2.3095	TTCRC4_Tem
1.81975	-4.57263	TTCRC4_Tem
4.00671	-3.84384	TTCRC4_Tem
3.25437	-5.08502	TTCRC4_Tem
3.63567	-5.14375	TTCRC4_Tem
-6.00809	1.40497	Tem
1.80906	-4.50121	TTCRC4_Tem
3.29411	-4.88385	TTCRC4_Tem
4.01085	-4.05822	TTCRC4_Tem
-6.09921	3.14231	Naive-like
2.27408	-4.20151	TTCRC4_Tem
-5.40146	3.20896	Naive-like
2.94763	-4.84383	TTCRC4_Tem
3.299	-4.33434	TTCRC4_Tem
3.97481	-4.46477	TTCRC4_Tem
1.55535	-4.26586	TTCRC4_Tem
1.75985	-4.18339	TTCRC4_Tem
2.52677	-4.78813	TTCRC4_Tem
1.72831	-4.37193	TTCRC4_Tem
2.14225	-4.43749	TTCRC4_Tem
2.47338	-4.38008	TTCRC4_Tem
2.86208	-4.40129	TTCRC4_Tem
2.087	-4.40921	TTCRC4_Tem
-5.33299	3.57278	Naive-like
2.0474	-4.57895	TTCRC4_Tem
2.55644	-2.24965	TTCRC4_Tem
3.0604	-4.83948	TTCRC4_Tem
2.84344	-4.54318	TTCRC4_Tem
2.45538	-4.67132	TTCRC4_Tem
3.06033	-4.59082	TTCRC4_Tem
-5.32316	3.51629	Naive-like
-6.33136	2.0451	Naive-like
-6.20746	2.93942	Naive-like
2.18178	-2.56547	TTCRC4_Tem
1.81324	-4.45523	TTCRC4_Tem
3.28087	-4.54964	TTCRC4_Tem
2.87324	-3.67805	TTCRC4_Tem
3.17102	-5.0253	TTCRC4_Tem
1.70924	-3.90775	TTCRC4_Tem
-5.47856	2.95157	Naive-like
2.34922	-4.14894	TTCRC4_Tem
0.812331	1.67725	Tem
3.05824	-4.83716	TTCRC4_Tem
-6.32388	2.65396	Naive-like
2.69059	-4.95941	TTCRC4_Tem
2.45389	-4.58094	TTCRC4_Tem
2.08975	-4.60849	TTCRC4_Tem
2.38143	-4.52191	TTCRC4_Tem
1.69477	-3.69288	TTCRC4_Tem
3.0533	-4.93101	TTCRC4_Tem
2.14178	-4.29842	TTCRC4_Tem
3.24729	-5.06114	TTCRC4_Tem
-5.87101	1.4953	Naive-like
3.35144	-4.6665	TTCRC4_Tem
1.9914	-4.38217	TTCRC4_Tem
3.89483	-3.87381	TTCRC4_Tem
3.35669	-4.64554	TTCRC4_Tem
4.46514	-3.99075	TTCRC4_Tem
2.76808	-4.939	TTCRC4_Tem
2.99719	-4.3913	TTCRC4_Tem
4.2932	-4.47927	TTCRC4_Tem
4.47837	-4.59611	TTCRC4_Tem
1.52784	-4.34525	TTCRC4_Tem
4.16987	-3.50181	TTCRC4_Tem
3.34645	-4.7939	TTCRC4_Tem
1.74093	-4.53724	TTCRC4_Tem
3.34244	-5.06465	TTCRC4_Tem
4.27591	-4.42509	TTCRC4_Tem
3.33406	-4.17186	TTCRC4_Tem
4.39736	-4.29201	TTCRC4_Tem
2.85921	-4.6863	TTCRC4_Tem
3.98777	-4.57038	TTCRC4_Tem
2.83233	-4.7542	TTCRC4_Tem
1.92737	-4.48737	TTCRC4_Tem
3.27338	-4.26788	TTCRC4_Tem
-4.75082	1.2724	Naive-like
2.15511	-2.47807	Tem
4.47774	-4.57139	TTCRC4_Tem
2.64061	-4.58545	TTCRC4_Tem
2.76679	-2.04403	TTCRC4_Tem
2.74934	-4.60715	TTCRC4_Tem
2.49653	-4.05069	TTCRC4_Tem
1.79083	-3.80705	TTCRC4_Tem
3.66164	-2.71618	TTCRC4_Tem
4.17071	-4.12749	TTCRC4_Tem
3.23893	-4.82698	TTCRC4_Tem
2.70818	-4.86542	TTCRC4_Tem
2.81494	-4.66831	TTCRC4_Tem
4.6725	-3.45577	TTCRC4_Tem
4.40085	-4.13862	TTCRC4_Tem
1.62804	-3.79271	TTCRC4_Tem
2.97021	-4.97463	TTCRC4_Tem
-5.51696	3.36781	Naive-like
2.64784	-2.20294	TTCRC4_Tem
-1.77352	0.861856	Tem
2.17571	-4.46639	TTCRC4_Tem
3.09973	-4.1645	TTCRC4_Tem
-1.94607	0.937042	Tem
3.22839	-4.25476	TTCRC4_Tem
1.58462	-3.62993	TTCRC4_Tem
2.22259	-4.66558	TTCRC4_Tem
1.98276	-4.73795	TTCRC4_Tem
-6.21431	2.15193	Naive-like
2.43284	-4.51303	TTCRC4_Tem
-6.18007	2.87852	Naive-like
1.96883	-3.9979	TTCRC4_Tem
3.58844	-2.33675	TTCRC4_Temra
-1.96872	0.967008	Tem
3.44806	-5.25009	TTCRC4_Tem
3.19775	-4.71506	TTCRC4_Tem
1.98817	-4.37146	TTCRC4_Tem
-5.30612	2.66097	Naive-like
2.74063	-3.85977	TTCRC4_Tem
3.69283	-4.37207	TTCRC4_Tem
2.61521	-2.25325	TTCRC4_Tem
2.41202	-4.82361	TTCRC4_Tem
3.27207	-5.15593	TTCRC4_Tem
4.25134	-3.93182	TTCRC4_Tem
4.35719	-4.06265	TTCRC4_Tem
0.348054	1.1498	Temra
3.25163	-4.90169	TTCRC4_Tem
3.2444	-4.98007	TTCRC4_Tem
-5.50945	3.41734	Naive-like
-5.58432	2.94836	Naive-like
1.96516	-2.30687	TTCRC4_Tem
3.32151	-5.05893	TTCRC4_Tem
1.42387	0.527028	TTCRC4_Tem
3.00943	-4.69223	TTCRC4_Tem
1.90609	-3.47402	TTCRC4_Tem
3.05779	-4.9968	TTCRC4_Tem
2.14285	-4.42096	TTCRC4_Tem
2.22353	-4.36958	TTCRC4_Tem
-4.97713	0.993146	Naive-like
-5.35708	3.55554	Naive-like
-5.24559	3.51587	Naive-like
4.16442	-4.48233	TTCRC4_Tem
2.23359	-4.48193	TTCRC4_Tem
1.68138	-4.2918	TTCRC4_Tem
3.09317	-4.85906	TTCRC4_Tem
-6.31417	1.84079	Naive-like
-5.35239	3.54507	Naive-like
3.16616	-4.21695	TTCRC4_Tem
2.47494	-4.05213	TTCRC4_Tem
3.39638	-5.27263	TTCRC4_Tem
3.05113	-4.96496	TTCRC4_Tem
0.360087	0.589037	Tem
4.51768	-4.36197	TTCRC4_Tem
-5.01204	3.19637	Naive-like
-4.74632	2.33302	Naive-like
3.00177	-4.7852	TTCRC4_Tem
1.59459	-4.23251	TTCRC4_Temra
3.94738	-3.96961	TTCRC4_Tem
0.557839	1.24018	Tem
4.15228	-3.83185	TTCRC4_Tem
1.93848	-4.57187	TTCRC4_Tem
3.29278	-4.99754	TTCRC4_Tem
3.59792	-2.19188	TTCRC4_Tem
4.43865	-4.01358	TTCRC4_Tem
-5.3499	3.61168	Naive-like
2.08216	-3.66294	TTCRC4_Tem
3.94052	-4.56309	TTCRC4_Tem
-5.1862	3.5191	Naive-like
1.57822	-4.33293	TTCRC4_Tem
3.71194	-4.22694	TTCRC4_Tem
1.68021	-4.06394	TTCRC4_Temra
3.20065	-4.2973	TTCRC4_Tem
2.88415	-3.94671	TTCRC4_Tem
2.05931	-4.41612	TTCRC4_Tem
1.72771	-4.49965	TTCRC4_Tem
3.07071	-3.69941	TTCRC4_Tem
1.98022	-4.64929	TTCRC4_Tem
4.01207	-4.15431	TTCRC4_Tem
2.13811	-4.38755	TTCRC4_Tem
2.36654	-2.31445	TTCRC4_Tem
3.91404	-4.65132	TTCRC4_Tem
0.714813	1.53589	Tem
4.59639	-4.24998	TTCRC4_Tem
1.70564	-4.48254	TTCRC4_Tem
4.85283	-3.61903	TTCRC4_Tem
-1.42721	0.801531	Tem
3.34874	-4.47853	TTCRC4_Tem
3.17673	-5.03338	TTCRC4_Tem
-2.23377	0.767825	Tem
3.80786	-2.62083	TTCRC4_Tem
2.81309	-4.82756	TTCRC4_Tem
1.90713	-4.61567	TTCRC4_Tem
1.71924	-4.60505	TTCRC4_Tem
3.80952	-3.69359	TTCRC4_Tem
2.70884	-4.95952	TTCRC4_Tem
0.370527	1.02221	Tem
3.13325	-4.84275	TTCRC4_Tem
2.94716	-4.68646	TTCRC4_Tem
3.18043	-4.29621	TTCRC4_Tem
1.96315	-4.50732	TTCRC4_Tem
3.83312	-4.05821	TTCRC4_Tem
3.57375	-4.77623	TTCRC4_Tem
4.07167	-4.5285	TTCRC4_Tem
-6.07422	3.1852	Naive-like
-1.33067	0.931563	Tem
3.08846	-3.66384	TTCRC4_Tem
1.97773	-4.46395	TTCRC4_Tem
4.02313	-4.04364	TTCRC4_Tem
0.491134	0.470339	Tem
3.22242	-5.10699	TTCRC4_Tem
3.45873	1.40962	TTCRC4_Temra
-5.64496	3.42749	Naive-like
3.06102	-5.05701	TTCRC4_Tem
3.44252	-5.28275	TTCRC4_Tem
-5.28528	3.67773	Naive-like
3.23029	-4.90393	TTCRC4_Tem
1.99236	3.78042	Tem
2.16339	-3.86905	TTCRC4_Tem
1.94748	-3.21676	TTCRC4_Tem
3.45641	-4.94525	TTCRC4_Tem
1.61871	-4.46415	TTCRC4_Tem
2.96302	-4.4669	TTCRC4_Tem
-5.41978	2.97348	Naive-like
3.3069	-5.11493	TTCRC4_Tem
1.7466	-4.33478	TTCRC4_Tem
3.00905	-4.76112	TTCRC4_Tem
2.25498	-4.6022	TTCRC4_Tem
3.37518	-5.07443	TTCRC4_Tem
3.46494	-4.79533	TTCRC4_Tem
1.79614	-3.77572	TTCRC4_Tem
3.62073	-4.6225	TTCRC4_Tem
2.22627	-5.00453	TTCRC4_Tem
2.09809	-4.54703	TTCRC4_Tem
2.58829	-4.63891	TTCRC4_Tem
4.96073	-3.40956	TTCRC4_Tem
2.93397	-4.39504	TTCRC4_Tem
3.57582	-4.86095	TTCRC4_Tem
2.74098	-3.7334	TTCRC4_Tem
-5.83185	2.27398	Naive-like
4.14419	-4.53302	TTCRC4_Tem
2.09847	-4.53559	TTCRC4_Tem
2.19386	-2.48681	TTCRC4_Tem
3.04366	-4.54964	TTCRC4_Tem
1.9901	-4.48056	TTCRC4_Tem
2.12772	-1.96472	TTCRC4_Tem
1.96233	-4.64032	TTCRC4_Tem
1.94263	-4.22971	TTCRC4_Tem
3.39899	-5.19995	TTCRC4_Tem
3.21207	-4.89031	TTCRC4_Tem
-5.48502	3.33855	Naive-like
1.94593	-3.80001	TTCRC4_Tem
3.07566	-4.7646	TTCRC4_Tem
-5.35771	2.67159	Naive-like
1.74431	-4.47114	TTCRC4_Tem
1.32726	3.88097	Temra
2.31589	-4.49453	TTCRC4_Tem
-6.09045	1.75606	Naive-like
-4.6064	2.53171	Naive-like
3.23034	-4.26215	TTCRC4_Tem
4.33355	-3.80386	TTCRC4_Tem
4.00671	-3.9844	TTCRC4_Tem
2.80703	-4.15605	TTCRC4_Tem
0.295357	1.0001	Tem
3.02283	-4.93825	TTCRC4_Tem
3.55906	-5.27111	TTCRC4_Tem
4.33139	-4.37589	TTCRC4_Tem
3.23242	-4.30478	TTCRC4_Tem
1.71226	-4.39283	TTCRC4_Tem
1.59189	-3.7454	TTCRC4_Tem
2.56203	-3.17005	TTCRC4_Tem
1.57679	-4.42856	TTCRC4_Tem
3.24576	-5.10931	TTCRC4_Tem
2.54687	-4.80764	TTCRC4_Tem
4.41831	-3.97305	TTCRC4_Tem
2.21102	-4.62738	TTCRC4_Tem
0.422012	0.555251	Temra
-5.98988	2.64172	Naive-like
4.59273	-4.00183	TTCRC4_Tem
1.79367	-4.40813	TTCRC4_Tem
4.06379	-4.62929	TTCRC4_Tem
2.11965	-4.62299	TTCRC4_Tem
1.68795	-4.0875	TTCRC4_Tem
3.02833	-4.9377	TTCRC4_Tem
2.28677	-4.67284	TTCRC4_Tem
1.69908	-4.35611	TTCRC4_Tem
2.63439	-2.17717	TTCRC4_Tem
2.72604	-4.37831	TTCRC4_Tem
4.09765	-4.57868	TTCRC4_Tem
3.91663	-4.0123	TTCRC4_Tem
3.9326	-4.71113	TTCRC4_Tem
2.56801	-4.93121	TTCRC4_Tem
1.73717	-3.14497	TTCRC4_Temra
4.45837	-4.52663	TTCRC4_Tem
3.07089	-5.0575	TTCRC4_Tem
4.4711	-4.64519	TTCRC4_Tem
2.82742	-4.67063	TTCRC4_Tem
-5.53537	2.98132	Naive-like
2.76309	-3.81924	TTCRC4_Tem
4.45048	-4.05958	TTCRC4_Tem
-1.46164	0.896838	Tem
2.19958	-4.79167	TTCRC4_Tem
-5.23499	2.00541	Naive-like
4.16013	-4.53837	TTCRC4_Tem
-6.01703	2.26602	Naive-like
-5.44136	2.98184	Naive-like
-6.35577	2.35472	Naive-like
1.73109	-4.45363	TTCRC4_Tem
4.62035	-3.55322	TTCRC4_Tem
4.56562	-4.31539	TTCRC4_Tem
2.79858	-4.92564	TTCRC4_Tem
3.79652	-4.20243	TTCRC4_Tem
2.34311	-4.36732	TTCRC4_Tem
1.60466	-3.89644	TTCRC4_Tem
-6.13801	2.92075	Naive-like
-5.57221	3.35794	Naive-like
-0.711849	0.723042	Tem
4.15179	-4.47919	TTCRC4_Tem
3.10988	-4.65629	TTCRC4_Tem
1.58778	-3.97286	TTCRC4_Tem
3.25814	-5.01734	TTCRC4_Tem
2.49984	-4.84166	TTCRC4_Tem
2.66523	-4.85098	TTCRC4_Tem
2.52503	-2.51056	TTCRC4_Tem
3.03635	-4.74851	TTCRC4_Tem
4.38028	-4.28067	TTCRC4_Tem
1.46448	-3.87368	TTCRC4_Tem
1.98877	-4.45401	TTCRC4_Tem
2.01261	-4.50316	TTCRC4_Tem
2.10118	-4.72452	TTCRC4_Tem
1.6385	-4.55746	TTCRC4_Tem
2.63844	-4.89009	TTCRC4_Tem
4.20597	-3.79493	TTCRC4_Tem
3.3058	-5.09551	TTCRC4_Tem
-4.90688	2.94111	Naive-like
3.23711	-4.70343	TTCRC4_Tem
3.20317	-4.83555	TTCRC4_Tem
2.88544	-4.1386	TTCRC4_Tem
-5.42036	0.709329	Naive-like
-5.10492	3.53099	Naive-like
1.64053	-4.40612	TTCRC4_Tem
1.50091	-4.3778	TTCRC4_Tem
1.2566	2.05965	Tem
1.94942	-3.66376	TTCRC4_Tem
2.35579	-4.66409	TTCRC4_Tem
1.62712	-3.87768	TTCRC4_Tem
2.01775	-4.40111	TTCRC4_Tem
-6.08713	1.83629	Naive-like
3.61337	-4.87763	TTCRC4_Tem
2.97667	-4.96127	TTCRC4_Tem
-6.20124	2.90806	Naive-like
2.18325	-4.40144	TTCRC4_Tem
3.22627	-4.97198	TTCRC4_Tem
1.8808	-4.5984	TTCRC4_Tem
-6.19757	2.1765	Naive-like
-6.10497	1.19532	Tem
0.622887	1.5933	Tem
2.53645	-2.49402	TTCRC4_Tem
3.61111	-4.99828	TTCRC4_Tem
3.87048	-4.6097	TTCRC4_Tem
1.90972	-2.46769	Tem
1.62524	-4.37079	TTCRC4_Tem
3.08247	-4.92123	TTCRC4_Tem
-2.72395	1.13739	Tem
4.40266	-4.44038	TTCRC4_Tem
-2.13168	0.915183	Tem
4.23473	-4.54803	TTCRC4_Tem
-5.83999	2.86012	Naive-like
2.14165	-4.51476	TTCRC4_Tem
1.44723	-3.19099	TTCRC4_Temra
2.61676	-4.89996	TTCRC4_Tem
-5.73952	1.26854	Tem
3.34083	-5.05169	TTCRC4_Tem
4.3128	-4.2607	TTCRC4_Tem
0.776661	1.63416	Tem
-6.09648	2.05717	Naive-like
3.54751	-2.34953	TTCRC4_Tem
-5.36693	3.54224	Naive-like
2.63912	-4.89771	TTCRC4_Tem
-5.93989	1.68953	Naive-like
2.23863	-4.46844	TTCRC4_Tem
2.95339	-4.85003	TTCRC4_Tem
2.02979	-4.57485	TTCRC4_Tem
-5.3908	3.56793	Naive-like
2.9778	-4.86042	TTCRC4_Tem
2.41949	-4.60556	TTCRC4_Tem
3.37993	-4.79448	TTCRC4_Tem
-4.93319	3.20816	Naive-like
3.66474	-2.66884	TTCRC4_Tem
4.12166	-2.47995	TTCRC4_Tem
2.514	-4.50541	TTCRC4_Tem
4.2026	-4.71036	TTCRC4_Tem
-6.18089	3.02888	Naive-like
4.62753	-4.41101	TTCRC4_Tem
4.53273	-4.41792	TTCRC4_Tem
2.1015	-4.80276	TTCRC4_Tem
1.40308	-3.85338	TTCRC4_Tem
2.60637	-4.14195	TTCRC4_Tem
2.38659	-4.48272	TTCRC4_Tem
2.87698	-4.70162	TTCRC4_Tem
-5.66095	2.65567	Naive-like
2.5661	-2.2844	TTCRC4_Tem
3.02953	-4.88243	TTCRC4_Tem
3.90027	-3.98917	TTCRC4_Tem
0.674296	0.588062	Tem
3.88579	-4.1907	TTCRC4_Tem
4.47436	-4.03838	TTCRC4_Tem
3.2848	-4.94196	TTCRC4_Tem
-6.18786	2.95884	Naive-like
2.88266	-4.46192	TTCRC4_Tem
3.28016	-5.10909	TTCRC4_Tem
4.20278	-4.50888	TTCRC4_Tem
1.67002	-4.15223	TTCRC4_Tem
-0.0649824	0.96596	Tem
2.14884	-2.23163	Tem
3.33518	-4.3681	TTCRC4_Tem
3.0596	-4.9512	TTCRC4_Tem
4.37912	-4.18744	TTCRC4_Tem
-5.54865	2.90343	Naive-like
0.663249	1.64812	Tem
4.64779	-3.53978	TTCRC4_Tem
2.50329	-4.06801	TTCRC4_Tem
2.65455	-4.8422	TTCRC4_Tem
3.62268	-5.23791	TTCRC4_Tem
1.84325	-4.47343	TTCRC4_Tem
3.13102	-4.72662	TTCRC4_Tem
3.95217	-4.45872	TTCRC4_Tem
3.24329	-4.90258	TTCRC4_Tem
-5.54909	3.24403	Naive-like
4.6458	-3.8675	TTCRC4_Tem
4.29132	-4.66408	TTCRC4_Tem
2.22936	-4.29377	TTCRC4_Tem
3.17653	-5.05423	TTCRC4_Tem
3.06199	-4.93806	TTCRC4_Tem
-6.10303	3.09451	Naive-like
1.63583	-3.97706	TTCRC4_Tem
4.19213	-4.11587	TTCRC4_Tem
2.70381	-2.18339	TTCRC4_Tem
4.10144	-3.86572	TTCRC4_Tem
-5.20327	3.60393	Naive-like
2.06897	-4.60416	TTCRC4_Tem
3.27113	-4.40799	TTCRC4_Tem
-5.35755	3.55627	Naive-like
3.89693	-4.20779	TTCRC4_Tem
2.17398	-5.09824	TTCRC4_Tem
2.32436	-4.32114	TTCRC4_Tem
3.34908	-5.126	TTCRC4_Tem
3.07339	-5.0147	TTCRC4_Tem
3.17441	-5.13261	TTCRC4_Tem
-5.69199	3.02609	Naive-like
4.285	-4.77428	TTCRC4_Tem
3.5074	-5.26491	TTCRC4_Tem
3.93133	-3.96086	TTCRC4_Tem
1.90752	-4.44051	TTCRC4_Tem
3.00198	-4.58727	TTCRC4_Tem
2.72901	-4.25343	TTCRC4_Tem
3.27411	-5.08906	TTCRC4_Tem
4.09929	-4.1186	TTCRC4_Tem
1.58432	-4.54119	TTCRC4_Tem
3.31328	-3.9694	TTCRC4_Tem
1.64575	-3.3899	TTCRC4_Temra
2.96323	-4.09223	TTCRC4_Tem
1.57756	-4.41628	TTCRC4_Tem
1.99062	-4.5352	TTCRC4_Tem
-5.26613	3.39807	Naive-like
3.49018	-5.26582	TTCRC4_Tem
2.15877	-4.25697	TTCRC4_Tem
3.08709	-4.77464	TTCRC4_Tem
1.95675	-4.71149	TTCRC4_Tem
3.00735	-5.04479	TTCRC4_Tem
3.60255	-4.85544	TTCRC4_Tem
3.21075	-4.743	TTCRC4_Tem
2.11134	-4.54756	TTCRC4_Tem
1.8478	-3.89294	TTCRC4_Tem
2.90414	-4.62137	TTCRC4_Tem
2.24338	-2.98734	TTCRC4_Tem
2.64447	-4.71657	TTCRC4_Tem
-5.7752	2.25086	Naive-like
2.04177	-4.49829	TTCRC4_Tem
2.09367	-4.38473	TTCRC4_Tem
3.28651	-4.13219	TTCRC4_Tem
-5.42201	3.47845	Naive-like
1.87159	-4.3232	TTCRC4_Tem
-6.22607	2.30002	Naive-like
-5.275	3.56162	Naive-like
3.74335	-3.86682	TTCRC4_Tem
4.10938	-4.18706	TTCRC4_Tem
1.78178	-4.48316	TTCRC4_Tem
1.97147	-4.4173	TTCRC4_Tem
2.13039	-4.8816	TTCRC4_Tem
-6.24403	2.16737	Naive-like
1.59159	-4.33348	TTCRC4_Tem
1.76151	-4.20782	TTCRC4_Tem
2.53622	-2.3944	TTCRC4_Tem
1.42112	-3.28343	TTCRC4_Temra
3.2113	-4.84438	TTCRC4_Tem
2.19977	4.56551	Temra
3.21179	-4.47775	TTCRC4_Tem
3.25655	-3.63355	TTCRC4_Tem
3.21708	-4.83631	TTCRC4_Tem
2.76133	-4.50066	TTCRC4_Tem
-5.61046	3.0353	Naive-like
3.00466	-4.33596	TTCRC4_Tem
4.12678	-4.43648	TTCRC4_Tem
4.37894	-4.53775	TTCRC4_Tem
2.58156	-2.27205	TTCRC4_Tem
2.18925	-5.10851	TTCRC4_Tem
3.3343	-4.1217	TTCRC4_Tem
1.88258	-4.48215	TTCRC4_Tem
1.60695	-4.20551	TTCRC4_Tem
2.00196	-3.67238	TTCRC4_Tem
2.95541	-4.35011	TTCRC4_Tem
4.3978	-4.33466	TTCRC4_Tem
-2.21332	0.595545	Tem
-5.33689	3.58529	Naive-like
1.75873	-4.41441	TTCRC4_Tem
-6.28904	2.85701	Naive-like
3.07443	-5.08809	TTCRC4_Tem
3.03161	-4.94705	TTCRC4_Tem
1.64949	-4.39094	TTCRC4_Tem
-6.14433	1.33952	Naive-like
3.24304	-4.9986	TTCRC4_Tem
2.17927	-5.08485	TTCRC4_Tem
3.49225	-4.8988	TTCRC4_Tem
2.74826	-4.22465	TTCRC4_Tem
2.50178	-4.05216	TTCRC4_Tem
2.17916	-4.32807	TTCRC4_Tem
2.03288	-4.73227	TTCRC4_Tem
3.02555	-4.65022	TTCRC4_Tem
2.47084	-3.54384	TTCRC4_Tem
2.1996	-4.12855	TTCRC4_Tem
3.8568	-3.26578	TTCRC4_Tem
3.00672	-4.80657	TTCRC4_Tem
2.91325	-4.9006	TTCRC4_Tem
3.07479	-4.15602	TTCRC4_Tem
-5.34139	3.56109	Naive-like
1.67164	-4.19111	TTCRC4_Tem
3.25013	-4.11024	TTCRC4_Tem
1.99563	-0.166292	TTCRC4_Temra
2.22669	-5.09068	TTCRC4_Tem
2.93132	-4.84303	TTCRC4_Tem
3.39773	-5.05254	TTCRC4_Tem
3.32844	-4.1624	TTCRC4_Tem
1.67996	-4.56975	TTCRC4_Tem
3.34007	-3.86235	TTCRC4_Tem
2.43672	-2.31539	TTCRC4_Tem
-5.303	3.51715	Naive-like
0.727574	1.55175	Tem
4.12887	-2.59048	TTCRC4_Tem
2.15123	-4.63382	TTCRC4_Tem
1.9105	-3.35968	TTCRC4_Tem
1.81483	-4.4865	TTCRC4_Tem
1.8252	-4.53199	TTCRC4_Tem
3.84719	-3.8761	TTCRC4_Tem
3.0955	-4.86498	TTCRC4_Tem
1.84877	-4.52581	TTCRC4_Tem
4.39643	-4.48494	TTCRC4_Tem
1.91332	-4.66273	TTCRC4_Tem
1.44293	-3.69036	TTCRC4_Tem
2.00134	-4.75319	TTCRC4_Tem
2.03613	-4.46193	TTCRC4_Tem
1.72881	-3.71494	TTCRC4_Tem
-6.20331	1.99242	Naive-like
1.74285	-3.70873	TTCRC4_Tem
-2.40043	0.574895	Tem
3.26359	-4.99536	TTCRC4_Tem
1.95627	-4.36169	TTCRC4_Tem
-6.32828	2.41487	Naive-like
2.1557	-4.28024	TTCRC4_Tem
4.06527	-4.56545	TTCRC4_Tem
2.90794	-4.08761	TTCRC4_Tem
2.59445	-4.21283	TTCRC4_Tem
3.35484	-4.87653	TTCRC4_Tem
2.59308	-2.28554	TTCRC4_Tem
3.98015	-2.54605	TTCRC4_Tem
4.21253	-4.48379	TTCRC4_Tem
2.12733	-4.42184	TTCRC4_Tem
3.78067	-4.46086	TTCRC4_Tem
3.15511	-4.96939	TTCRC4_Tem
3.03105	-4.82113	TTCRC4_Tem
2.60644	-2.9134	TTCRC4_Tem
3.33557	-5.05172	TTCRC4_Tem
3.99513	-4.5906	TTCRC4_Tem
-4.84349	2.24398	Naive-like
3.07014	-4.30803	TTCRC4_Tem
4.20842	-4.49636	TTCRC4_Tem
3.18465	-5.00147	TTCRC4_Tem
1.81863	-4.52355	TTCRC4_Tem
-5.49736	3.50768	Naive-like
-1.67247	0.869461	Tem
4.17554	-4.14652	TTCRC4_Tem
1.52631	-3.50456	TTCRC4_Tem
2.52665	-3.09377	TTCRC4_Tem
2.89671	-4.84079	TTCRC4_Tem
2.43052	-4.21589	TTCRC4_Temra
3.57424	-4.8225	TTCRC4_Tem
2.65963	-4.89192	TTCRC4_Tem
-1.96148	0.896948	Tem
-4.92351	2.06644	Naive-like
2.89294	-4.13619	TTCRC4_Tem
1.95646	-4.32499	TTCRC4_Tem
-5.0194	3.47652	Naive-like
-5.32105	3.45163	Naive-like
3.30396	-4.36375	TTCRC4_Tem
3.29297	-4.89594	TTCRC4_Tem
3.46022	-5.05866	TTCRC4_Tem
2.42562	-4.34932	TTCRC4_Tem
3.34577	-4.97655	TTCRC4_Tem
4.37494	-2.70746	TTCRC4_Tem
2.88495	-4.5135	TTCRC4_Tem
3.11535	-4.85094	TTCRC4_Tem
1.71808	-4.51201	TTCRC4_Tem
0.0410261	0.84491	Tem
2.59186	-2.23709	TTCRC4_Tem
3.36902	-5.22767	TTCRC4_Temra
-6.06015	3.11933	Naive-like
1.84626	-3.73185	TTCRC4_Tem
1.6494	-4.57582	TTCRC4_Tem
1.95314	-4.5979	TTCRC4_Tem
2.4591	-4.53676	TTCRC4_Tem
-6.31727	2.61297	Naive-like
2.09054	-4.4013	TTCRC4_Tem
2.26914	-4.33363	TTCRC4_Tem
2.93299	-4.71654	TTCRC4_Tem
-5.52725	3.50329	Naive-like
1.97951	-4.50197	TTCRC4_Tem
4.08682	-4.54085	TTCRC4_Tem
3.35897	-5.18626	TTCRC4_Tem
2.07728	-3.66649	TTCRC4_Tem
4.20225	-4.29147	TTCRC4_Tem
2.48147	-2.01448	TTCRC4_Tem
3.90533	-4.54308	TTCRC4_Tem
3.22471	-4.86599	TTCRC4_Tem
3.74634	-4.00735	TTCRC4_Tem
-5.32932	3.56564	Naive-like
2.48195	-3.98883	TTCRC4_Tem
2.48811	-1.94083	Tem
2.44937	-4.84476	TTCRC4_Tem
1.78049	-4.205	TTCRC4_Tem
3.97305	-4.10984	TTCRC4_Tem
2.32204	-4.72484	TTCRC4_Tem
1.8781	-4.46933	TTCRC4_Tem
-2.77133	0.403821	Tem
2.27033	-4.07749	TTCRC4_Tem
-2.37534	0.520584	Tem
-2.33744	0.353281	Tem
3.50505	-4.29622	TTCRC4_Tem
1.70764	-4.43794	TTCRC4_Tem
3.12419	-4.70644	TTCRC4_Tem
4.26615	-4.45037	TTCRC4_Tem
2.36643	-4.38668	TTCRC4_Tem
-8.20636	-1.89623	Naive-like
1.97922	-4.38572	TTCRC4_Tem
4.53108	-4.4029	TTCRC4_Tem
1.69622	-4.40891	TTCRC4_Tem
2.43947	-4.7691	TTCRC4_Tem
2.34974	-4.3416	TTCRC4_Tem
3.41134	-5.03563	TTCRC4_Tem
-6.28477	2.32397	Naive-like
3.55633	-4.81714	TTCRC4_Tem
3.28363	-5.1566	TTCRC4_Tem
2.69397	-4.65166	Tem
3.96813	-5.0127	TTCRC4_Tem
1.84576	-4.61485	TTCRC4_Tem
2.42835	-4.0952	TTCRC4_Tem
3.34139	-4.17347	TTCRC4_Tem
2.32852	-4.69657	TTCRC4_Tem
-5.19571	3.25824	Naive-like
2.87065	-4.42617	TTCRC4_Tem
4.38998	-4.43789	TTCRC4_Tem
4.42437	-4.05911	TTCRC4_Tem
3.97825	-3.58811	TTCRC4_Tem
1.95313	-4.75013	TTCRC4_Tem
4.12894	-4.16765	TTCRC4_Tem
2.75413	-4.33677	TTCRC4_Tem
1.72424	-4.0978	TTCRC4_Tem
1.96288	-4.6126	TTCRC4_Tem
2.22799	-5.10898	TTCRC4_Tem
2.776	-2.0696	TTCRC4_Tem
2.96704	-4.24957	TTCRC4_Tem
1.49439	-3.32677	TTCRC4_Temra
2.01419	-4.43761	TTCRC4_Tem
-5.67995	2.93633	Naive-like
2.15507	-4.31487	TTCRC4_Tem
-5.68271	3.12801	Naive-like
-5.25716	2.5621	Naive-like
-6.00038	2.66798	Naive-like
3.22503	-5.02026	TTCRC4_Tem
4.05815	-4.01322	TTCRC4_Tem
3.10225	-4.76872	TTCRC4_Tem
-6.1761	2.96822	Naive-like
2.01056	-4.75356	TTCRC4_Tem
4.411	-3.31202	TTCRC4_Tem
3.0572	-3.31988	TTCRC4_Tem
2.4541	-4.84588	TTCRC4_Tem
3.18021	-4.34188	TTCRC4_Tem
-6.03956	2.65175	Naive-like
2.06876	-4.44108	TTCRC4_Tem
1.50128	-3.86051	TTCRC4_Tem
4.16985	-4.40886	TTCRC4_Tem
4.37033	-4.53215	TTCRC4_Tem
2.68993	-4.88632	TTCRC4_Tem
-5.29318	3.62949	Naive-like
2.06615	-2.37499	Tem
2.69797	-4.69507	TTCRC4_Tem
3.01011	-4.6245	TTCRC4_Tem
2.56455	-4.41279	TTCRC4_Tem
1.67035	-4.4433	TTCRC4_Tem
-5.43817	2.93628	Naive-like
3.00352	-4.99621	TTCRC4_Tem
3.90393	-2.54484	TTCRC4_Tem
-5.2747	3.62359	Naive-like
3.39177	-4.34196	TTCRC4_Tem
2.5121	-4.37239	TTCRC4_Tem
1.49636	-4.25454	TTCRC4_Tem
-2.131	1.06126	Tem
-6.2405	2.32416	Naive-like
4.0143	-4.21994	TTCRC4_Tem
2.47545	-4.78448	TTCRC4_Tem
-6.04823	2.00904	Naive-like
3.36427	-5.21093	TTCRC4_Tem
4.02692	-3.80443	TTCRC4_Tem
3.37236	-4.82175	TTCRC4_Tem
2.26149	-4.38512	TTCRC4_Tem
3.05912	-4.98111	TTCRC4_Tem
3.12003	-4.93347	TTCRC4_Tem
2.9291	-4.67978	TTCRC4_Tem
-6.19566	2.39114	Naive-like
2.53193	-3.99816	TTCRC4_Tem
3.74718	-4.09029	TTCRC4_Tem
-6.30005	2.80136	Naive-like
-6.36607	2.56481	Naive-like
1.95308	-3.26161	TTCRC4_Tem
3.95446	-4.06543	TTCRC4_Tem
-0.343269	0.760238	Tem
1.78369	-4.39766	TTCRC4_Tem
1.9414	-4.66021	TTCRC4_Tem
3.30863	-5.1073	TTCRC4_Tem
1.89139	-3.39323	TTCRC4_Tem
2.09445	-4.34542	TTCRC4_Tem
2.18513	-3.66529	TTCRC4_Tem
-5.56225	3.18476	Naive-like
2.8909	-5.2552	TTCRC4_Tem
3.29184	-5.07311	TTCRC4_Tem
4.70045	-3.98126	Tem
1.8252	-4.58182	TTCRC4_Tem
1.66492	-3.51614	TTCRC4_Tem
2.02068	-3.94027	TTCRC4_Tem
-5.27401	3.4283	Naive-like
-6.27105	2.41931	Naive-like
1.78381	-4.4626	TTCRC4_Tem
2.74404	-4.93207	TTCRC4_Tem
2.60394	-2.25684	Tem
3.5461	-4.74406	TTCRC4_Tem
3.16812	-5.13941	TTCRC4_Tem
1.72304	-4.5194	TTCRC4_Tem
4.39403	-3.3952	TTCRC4_Tem
3.32781	-4.92395	TTCRC4_Tem
2.45899	-2.89543	TTCRC4_Tem
3.99966	-4.59828	TTCRC4_Tem
2.41497	-4.61457	TTCRC4_Tem
-2.15603	0.602957	Tem
4.56226	-4.05789	TTCRC4_Tem
1.68605	-4.32424	TTCRC4_Tem
2.15236	-3.76119	TTCRC4_Tem
3.02142	-5.06226	TTCRC4_Tem
-5.89223	2.69432	Naive-like
3.08809	-4.44597	TTCRC4_Tem
3.43616	-5.29649	TTCRC4_Tem
2.55609	-3.89969	TTCRC4_Tem
3.92426	-3.88393	TTCRC4_Tem
2.98066	-4.29114	TTCRC4_Tem
1.63258	-3.65899	TTCRC4_Tem
2.99774	-4.9816	TTCRC4_Tem
2.53521	-4.63727	TTCRC4_Tem
3.14166	-4.32388	TTCRC4_Tem
4.06788	-4.09008	TTCRC4_Tem
3.38303	-5.26841	TTCRC4_Tem
0.485245	1.18325	Temra
1.88584	-4.63584	TTCRC4_Tem
-5.18983	3.49438	Naive-like
3.35832	-5.13716	TTCRC4_Tem
1.58651	-4.00723	TTCRC4_Tem
2.45958	-2.78205	TTCRC4_Tem
-5.29973	3.58947	Naive-like
2.72546	-4.79254	TTCRC4_Tem
4.78864	-3.53033	TTCRC4_Tem
2.4115	-4.20963	TTCRC4_Tem
2.16897	-5.10886	TTCRC4_Tem
-6.21679	2.83515	Naive-like
0.95172	1.84998	Tem
2.78326	-4.9925	TTCRC4_Tem
2.79751	-4.93449	TTCRC4_Tem
1.59067	-4.37744	TTCRC4_Tem
3.1196	-5.1236	TTCRC4_Tem
1.56916	-4.27716	TTCRC4_Tem
-5.3204	3.60594	Naive-like
2.74528	-4.25039	TTCRC4_Temra
2.90256	-5.01705	TTCRC4_Tem
-5.28979	3.57472	Naive-like
3.18572	-5.01032	TTCRC4_Tem
4.15855	-3.85291	TTCRC4_Tem
2.16129	-2.55668	TTCRC4_Tem
-5.2511	2.25328	Naive-like
-5.34983	3.55057	Naive-like
0.765398	0.599446	TTCRC4_Temra
4.3723	-4.00131	TTCRC4_Tem
3.71412	-4.6698	TTCRC4_Tem
3.12414	-4.26771	TTCRC4_Tem
3.31468	-4.25679	TTCRC4_Tem
1.56036	-4.39062	TTCRC4_Tem
4.25638	-4.5181	TTCRC4_Tem
3.34704	-4.97365	TTCRC4_Tem
3.43075	-4.38724	TTCRC4_Tem
3.78496	-4.55304	TTCRC4_Tem
-2.13792	0.906501	Tem
1.36127	3.90392	Temra
3.43879	-4.14705	TTCRC4_Tem
1.72323	-4.21874	TTCRC4_Tem
2.47654	-4.60675	TTCRC4_Tem
-5.40801	3.60886	Naive-like
1.70463	-4.50756	TTCRC4_Tem
-6.17917	1.81102	Naive-like
2.88468	-4.8499	TTCRC4_Tem
4.04278	-4.56425	TTCRC4_Tem
2.91766	-4.99276	TTCRC4_Tem
-6.22977	2.02757	Naive-like
2.83776	-4.82903	TTCRC4_Tem
4.09599	-3.56288	TTCRC4_Tem
3.55375	-5.31865	TTCRC4_Tem
-4.81025	2.2345	Naive-like
4.39717	-4.04823	TTCRC4_Tem
2.54547	-4.26141	TTCRC4_Tem
-5.73331	2.96475	Naive-like
4.1612	-4.18443	TTCRC4_Tem
2.07656	-4.42555	TTCRC4_Tem
2.23812	-4.09141	TTCRC4_Tem
2.3425	-2.38476	TTCRC4_Temra
1.91449	-4.64918	TTCRC4_Tem
-6.02043	3.15864	Naive-like
3.99253	-3.79242	TTCRC4_Tem
1.67397	-4.31747	TTCRC4_Tem
3.09997	-4.58009	TTCRC4_Tem
-5.42571	3.26073	Naive-like
1.61415	-4.14603	TTCRC4_Tem
-5.75607	2.88831	Naive-like
4.2997	-4.3897	TTCRC4_Tem
3.88562	-2.57118	TTCRC4_Tem
-8.06891	-1.56021	Naive-like
1.58507	-4.23451	TTCRC4_Tem
2.91613	-4.99487	TTCRC4_Tem
1.63107	-3.49569	TTCRC4_Tem
-1.18991	0.896101	Tem
-5.43933	3.06109	Naive-like
2.17015	-4.63803	TTCRC4_Tem
4.14763	-4.51489	TTCRC4_Tem
1.8848	-4.69462	TTCRC4_Tem
3.37544	-4.76041	TTCRC4_Tem
1.96307	-3.72085	TTCRC4_Tem
-2.67655	1.14331	Tem
1.9725	-4.05461	TTCRC4_Tem
-5.84903	1.25944	Tem
1.92505	-3.61874	TTCRC4_Tem
1.50769	-4.02629	TTCRC4_Tem
4.42052	-3.93323	TTCRC4_Tem
3.39945	-5.18777	TTCRC4_Tem
1.72828	-4.31342	TTCRC4_Tem
2.35233	-4.68664	TTCRC4_Tem
3.98061	-5.03268	TTCRC4_Tem
2.7123	-2.14653	Tem
2.99289	-5.01648	TTCRC4_Tem
2.09808	-4.51673	TTCRC4_Tem
2.08533	-4.21295	TTCRC4_Tem
4.48964	-4.37336	TTCRC4_Tem
3.5285	-4.61334	TTCRC4_Tem
1.89487	-4.34563	TTCRC4_Tem
2.97064	-4.72175	TTCRC4_Tem
1.37988	-3.27264	TTCRC4_Temra
3.89311	-3.91475	TTCRC4_Tem
4.53672	-4.52767	TTCRC4_Tem
-2.07982	0.709312	Tem
2.5698	-4.41311	TTCRC4_Tem
1.9509	-4.70617	TTCRC4_Tem
1.93619	-4.43111	TTCRC4_Tem
4.15619	-4.28826	TTCRC4_Tem
2.58609	-2.23295	TTCRC4_Tem
3.96708	-4.07009	TTCRC4_Tem
3.93524	-4.06798	TTCRC4_Tem
3.02391	-4.96938	TTCRC4_Tem
3.1999	-4.34714	TTCRC4_Tem
3.35242	-4.734	TTCRC4_Tem
0.647517	0.544152	Tem
-5.8928	2.34732	Naive-like
1.82058	-4.47045	TTCRC4_Tem
2.07652	-4.64911	TTCRC4_Tem
3.08889	-4.45145	TTCRC4_Tem
1.49778	-3.82525	TTCRC4_Tem
2.15574	-4.71902	TTCRC4_Tem
2.20949	-3.44576	TTCRC4_Tem
-5.29882	2.34022	Naive-like
3.97178	-4.02829	TTCRC4_Tem
4.40482	-4.4067	TTCRC4_Tem
-5.75341	3.41663	Naive-like
-5.26418	3.4095	Naive-like
2.41287	-4.44993	TTCRC4_Tem
0.364708	0.760816	Tem
4.35382	-4.31529	TTCRC4_Tem
3.48433	-4.99342	TTCRC4_Tem
1.64547	-3.79003	TTCRC4_Temra
3.19131	-4.42357	TTCRC4_Tem
2.14869	-5.05273	TTCRC4_Tem
2.34532	-4.52116	TTCRC4_Tem
-5.4318	3.1782	Naive-like
3.29093	-5.03248	TTCRC4_Tem
1.68726	-4.53148	TTCRC4_Tem
3.83513	-3.87012	TTCRC4_Tem
1.80637	-3.50958	TTCRC4_Tem
-6.00906	3.12345	Naive-like
4.31214	-4.19897	TTCRC4_Tem
4.54935	-4.28935	TTCRC4_Tem
1.92735	-3.70002	TTCRC4_Tem
3.99114	-4.13718	TTCRC4_Tem
2.67818	-4.58187	TTCRC4_Tem
2.46046	-1.92871	Tem
1.92461	-3.88155	TTCRC4_Tem
0.48393	1.16523	Temra
3.19498	-3.90144	TTCRC4_Tem
1.53518	-4.21279	TTCRC4_Tem
2.9088	-4.37942	TTCRC4_Tem
3.01778	-4.70353	TTCRC4_Tem
-5.65904	3.07105	Naive-like
1.07125	0.588111	Tem
2.12482	-4.43013	TTCRC4_Tem
3.44906	-5.26699	TTCRC4_Tem
2.85108	-3.95602	TTCRC4_Tem
-1.98383	1.04183	Tem
3.35212	-5.24732	TTCRC4_Tem
-5.81521	2.85304	Naive-like
1.6348	-4.43125	TTCRC4_Tem
-2.62815	0.441807	Tem
1.97316	-4.7368	TTCRC4_Tem
1.80618	-4.49293	TTCRC4_Tem
3.30476	-4.36657	TTCRC4_Tem
1.8402	-4.61398	TTCRC4_Tem
2.23053	-4.55703	TTCRC4_Tem
1.9987	-4.2653	TTCRC4_Tem
1.70195	-3.76754	TTCRC4_Tem
1.87104	-4.0193	TTCRC4_Tem
3.05162	-4.99111	TTCRC4_Tem
-2.29289	0.503928	Tem
1.71944	-4.47011	TTCRC4_Tem
4.1019	-3.78312	TTCRC4_Tem
1.86897	-4.45142	TTCRC4_Tem
2.63339	-4.76295	TTCRC4_Tem
3.18026	-4.48025	TTCRC4_Tem
-5.4185	2.76001	Naive-like
2.45831	3.06377	TTCRC4_Temra
1.76572	-4.45385	TTCRC4_Tem
2.09478	-4.41126	TTCRC4_Tem
-5.35819	3.53922	Naive-like
2.95773	-5.2079	TTCRC4_Tem
3.944	-2.38538	TTCRC4_Tem
2.23243	-4.70032	TTCRC4_Tem
-5.93566	2.67242	Naive-like
1.80751	-4.27781	TTCRC4_Tem
1.7027	-4.27619	TTCRC4_Tem
3.11205	-4.75631	TTCRC4_Tem
2.49064	-3.9677	TTCRC4_Tem
3.55865	-5.12108	TTCRC4_Tem
3.16764	-5.03072	TTCRC4_Tem
3.30844	-4.17365	TTCRC4_Tem
1.78657	-4.67245	TTCRC4_Tem
2.80496	-4.96893	TTCRC4_Tem
3.99401	-3.70039	TTCRC4_Tem
3.17321	-4.85674	TTCRC4_Tem
4.46548	-4.20742	TTCRC4_Tem
1.73194	-3.54097	TTCRC4_Tem
3.21045	-5.19095	TTCRC4_Tem
0.980534	1.83228	Tem
1.73176	-4.46287	TTCRC4_Tem
1.69757	-3.68965	TTCRC4_Tem
3.23094	-5.09679	TTCRC4_Tem
4.53303	-3.46812	TTCRC4_Tem
1.95324	-3.83512	TTCRC4_Temra
2.01839	-4.48707	TTCRC4_Tem
2.48891	-4.63899	TTCRC4_Tem
3.30493	-4.76864	TTCRC4_Tem
2.1545	-3.87876	TTCRC4_Tem
2.43277	-2.33053	TTCRC4_Tem
1.63055	-4.23782	TTCRC4_Tem
1.69069	-4.5199	TTCRC4_Tem
4.18296	-4.20733	TTCRC4_Tem
-1.42649	0.81749	Tem
3.38001	-5.02354	TTCRC4_Tem
0.674626	0.637507	Tem
2.98656	-4.95009	TTCRC4_Tem
1.90209	-4.72036	TTCRC4_Tem
3.69251	-5.15061	TTCRC4_Tem
3.46774	-5.06829	TTCRC4_Tem
4.2693	-4.21574	TTCRC4_Tem
3.35987	-5.05882	TTCRC4_Tem
3.12528	-4.06606	TTCRC4_Tem
1.51917	-4.11788	TTCRC4_Tem
5.06463	-3.75037	TTCRC4_Tem
2.14073	-4.34002	TTCRC4_Tem
1.97304	-3.57085	TTCRC4_Tem
1.96151	-3.71734	TTCRC4_Tem
2.51906	-3.08641	TTCRC4_Tem
-5.80734	2.85847	Naive-like
3.3322	-4.91344	TTCRC4_Tem
1.62415	-4.5269	TTCRC4_Tem
1.91909	-4.37668	TTCRC4_Tem
2.68979	-4.80354	TTCRC4_Tem
3.6635	-4.89512	TTCRC4_Tem
2.99653	-4.98332	TTCRC4_Tem
2.24028	-4.29088	TTCRC4_Tem
1.53061	-3.19911	TTCRC4_Temra
3.38534	-5.00496	TTCRC4_Tem
2.84261	-4.7766	TTCRC4_Tem
2.95969	-5.03651	TTCRC4_Tem
1.61537	-4.35182	TTCRC4_Tem
-6.35891	2.13365	Naive-like
3.15209	-4.05938	TTCRC4_Tem
4.18664	-4.49495	TTCRC4_Tem
3.00463	-5.01489	TTCRC4_Tem
3.32674	-4.32467	TTCRC4_Tem
1.68978	-4.57447	TTCRC4_Tem
3.04554	-4.49759	TTCRC4_Tem
4.23415	-2.7907	TTCRC4_Tem
2.54276	-5.12196	TTCRC4_Tem
-6.03544	1.30039	Naive-like
3.21004	-4.30896	TTCRC4_Tem
3.05144	-5.12067	TTCRC4_Temra
1.97527	-4.33308	TTCRC4_Tem
3.0364	-5.09532	TTCRC4_Tem
4.27147	-4.18875	TTCRC4_Tem
3.05342	-4.86522	TTCRC4_Tem
3.04346	-4.65701	TTCRC4_Tem
-6.14798	2.98573	Naive-like
-5.68271	3.3609	Naive-like
2.75421	-4.93348	TTCRC4_Tem
3.97919	-4.04976	TTCRC4_Tem
-6.15399	2.67949	Naive-like
2.13671	-4.72486	TTCRC4_Tem
2.64469	-3.18059	TTCRC4_Tem
-5.71697	2.86128	Naive-like
4.56144	-4.23298	TTCRC4_Tem
1.87716	-3.46185	TTCRC4_Temra
2.84941	-3.60269	TTCRC4_Tem
1.65175	-4.38141	TTCRC4_Tem
-5.95441	3.17646	Naive-like
-4.11637	1.79658	Naive-like
-8.64785	-1.5974	Naive-like
4.11095	-4.70882	TTCRC4_Tem
3.16314	-5.01589	TTCRC4_Tem
-6.05773	2.64064	Naive-like
1.78073	-4.54815	TTCRC4_Tem
4.50195	-4.52203	TTCRC4_Tem
3.09725	-4.14542	TTCRC4_Tem
1.68516	-4.55923	TTCRC4_Tem
3.01189	-4.19364	TTCRC4_Tem
-2.48296	0.380973	Tem
3.08255	-4.7777	TTCRC4_Tem
-1.65431	0.56238	Tem
2.43599	-4.27149	TTCRC4_Tem
4.66166	-4.09809	TTCRC4_Tem
1.83545	-4.36454	TTCRC4_Tem
-2.14132	0.737728	Tem
2.0912	-4.48725	TTCRC4_Tem
4.66802	-4.02863	TTCRC4_Tem
1.99404	-4.43163	TTCRC4_Tem
4.43306	-4.16141	TTCRC4_Tem
2.0318	-2.42183	Tem
2.97515	-4.77551	TTCRC4_Tem
2.29503	-4.4574	TTCRC4_Tem
1.96894	-4.3873	TTCRC4_Tem
-1.9025	1.01961	Tem
3.31281	-4.9351	TTCRC4_Tem
2.9211	-5.02815	TTCRC4_Tem
2.81093	-4.86229	TTCRC4_Tem
2.1242	-4.43668	TTCRC4_Tem
-6.22405	2.39244	Naive-like
2.84224	-4.60176	TTCRC4_Tem
-4.90602	3.14639	Naive-like
-5.52172	3.28432	Naive-like
2.89882	-4.20625	TTCRC4_Tem
2.56927	-4.92728	TTCRC4_Tem
2.02879	-4.48419	TTCRC4_Tem
2.15402	-4.66076	TTCRC4_Tem
1.709	-4.49174	TTCRC4_Tem
3.35854	-4.73431	TTCRC4_Tem
2.83953	-4.56643	TTCRC4_Tem
3.1638	-4.73222	TTCRC4_Tem
1.50499	-3.42576	TTCRC4_Temra
1.60137	-3.28631	TTCRC4_Tem
-5.34068	3.62043	Naive-like
3.84062	-3.65171	TTCRC4_Tem
2.63983	-4.86462	TTCRC4_Tem
3.42168	-4.67863	TTCRC4_Tem
4.08046	-2.55002	TTCRC4_Tem
-5.35177	3.55972	Naive-like
1.61245	-4.28475	TTCRC4_Tem
2.04789	-3.57198	TTCRC4_Tem
1.6796	-3.53334	TTCRC4_Tem
2.93637	-4.96568	TTCRC4_Tem
4.51532	-4.06336	TTCRC4_Tem
-5.46336	2.7082	Naive-like
1.55177	-4.20842	TTCRC4_Tem
1.97694	-4.59053	TTCRC4_Tem
2.80347	-4.75697	TTCRC4_Tem
4.30614	-3.76739	TTCRC4_Tem
2.48473	-4.69966	TTCRC4_Tem
1.51475	-3.5508	TTCRC4_Tem
-4.88411	3.03081	Naive-like
2.75553	-3.72343	TTCRC4_Tem
2.04881	-4.44166	TTCRC4_Tem
2.03032	-3.75917	TTCRC4_Tem
4.67574	-3.94926	TTCRC4_Tem
3.85005	-5.08113	TTCRC4_Tem
4.3139	-4.42161	TTCRC4_Tem
2.08964	-4.28906	TTCRC4_Tem
4.46085	-4.56327	TTCRC4_Tem
3.34142	-5.00126	TTCRC4_Tem
4.39222	-4.24558	TTCRC4_Tem
-5.41584	2.74146	Naive-like
-5.38831	3.49748	Naive-like
3.02255	-4.7673	TTCRC4_Tem
2.86497	-3.69033	TTCRC4_Tem
2.84132	-4.89788	TTCRC4_Tem
1.99276	-4.45721	TTCRC4_Tem
1.67328	-4.53246	TTCRC4_Tem
3.75847	-2.24008	TTCRC4_Temra
-4.8918	2.65478	Naive-like
3.24079	-4.96687	TTCRC4_Tem
4.20085	-4.61873	TTCRC4_Tem
3.9764	-2.87912	TTCRC4_Tem
1.18569	1.58422	Tem
2.2123	-2.47743	Tem
-4.06071	2.41717	Naive-like
2.1577	-4.40361	TTCRC4_Tem
-6.17246	3.07639	Naive-like
1.61645	-4.33963	TTCRC4_Tem
4.39231	-4.43345	TTCRC4_Tem
1.79801	-3.96657	TTCRC4_Temra
0.430049	0.742374	Tem
3.41514	-5.02471	TTCRC4_Tem
3.41847	-5.2512	TTCRC4_Tem
3.17167	-4.94508	TTCRC4_Tem
0.290492	1.09173	Tem
2.25391	-4.799	TTCRC4_Tem
3.37894	-5.12628	TTCRC4_Tem
2.02869	-4.40213	TTCRC4_Tem
3.45955	-5.29745	TTCRC4_Tem
-5.35553	3.67013	Naive-like
-6.21239	1.65881	Naive-like
4.81334	-3.96161	TTCRC4_Tem
2.60769	-4.86294	TTCRC4_Tem
4.47994	-4.27017	TTCRC4_Tem
4.53474	-4.14643	TTCRC4_Tem
3.22501	-4.17513	TTCRC4_Tem
3.8704	-4.68307	TTCRC4_Tem
-5.63972	3.05321	Naive-like
-4.8727	3.11683	Naive-like
3.21232	-4.28139	TTCRC4_Tem
1.74103	-4.55284	TTCRC4_Tem
-5.50939	1.6988	Naive-like
2.4379	-2.23636	TTCRC4_Temra
2.73446	-4.80282	TTCRC4_Tem
2.32473	-4.60557	TTCRC4_Tem
0.759711	1.62703	Tem
1.76386	-3.71935	TTCRC4_Tem
-8.73545	-1.51412	Naive-like
2.00432	-4.43358	TTCRC4_Tem
-5.95152	3.22203	Naive-like
3.16904	-4.77147	TTCRC4_Tem
3.22938	-4.79521	TTCRC4_Tem
4.17597	-3.49289	TTCRC4_Tem
4.05524	-4.6424	TTCRC4_Tem
1.57787	-4.414	TTCRC4_Tem
2.02592	-4.33245	TTCRC4_Tem
2.13523	-4.39856	TTCRC4_Tem
1.83135	-3.38728	TTCRC4_Tem
-5.9836	1.5515	Naive-like
-6.11191	1.39918	Tem
3.20475	-5.09629	TTCRC4_Tem
2.57362	-4.17907	TTCRC4_Tem
3.88071	-3.88095	TTCRC4_Tem
3.41785	-4.93832	TTCRC4_Tem
2.9004	-4.88618	TTCRC4_Tem
1.69525	-4.4542	TTCRC4_Tem
2.02993	-4.60518	TTCRC4_Tem
-5.10574	3.03312	Naive-like
1.60089	-4.44752	TTCRC4_Tem
4.1938	-4.35349	TTCRC4_Tem
2.49708	-4.74498	TTCRC4_Tem
2.90347	-4.85905	TTCRC4_Tem
2.93677	-4.71816	TTCRC4_Tem
3.95817	-2.9504	TTCRC4_Tem
3.16917	-4.62856	TTCRC4_Tem
3.05722	-4.39084	TTCRC4_Tem
1.9749	-4.36879	TTCRC4_Tem
3.74454	-4.29156	TTCRC4_Tem
4.44089	-4.16075	TTCRC4_Tem
3.82482	-4.6395	TTCRC4_Tem
2.45806	-4.56615	TTCRC4_Tem
2.5282	-2.59565	TTCRC4_Tem
1.95089	-4.76409	TTCRC4_Tem
2.48761	-2.0952	TTCRC4_Tem
4.53694	-4.49778	TTCRC4_Tem
4.48214	-4.52282	TTCRC4_Tem
4.53601	-4.20116	TTCRC4_Tem
-1.80511	0.916889	Tem
2.94371	-4.89482	TTCRC4_Tem
2.90863	-3.92482	TTCRC4_Tem
-5.59526	1.82728	Naive-like
2.76091	-4.51899	TTCRC4_Tem
1.65131	-4.46111	TTCRC4_Tem
3.1907	-5.06238	TTCRC4_Tem
4.14549	-4.54584	TTCRC4_Tem
3.18554	-4.70796	TTCRC4_Tem
3.12333	-4.9827	TTCRC4_Tem
1.64352	-4.51146	TTCRC4_Tem
1.90782	-4.66533	TTCRC4_Tem
-5.70865	3.14289	Naive-like
-5.62964	3.14441	Naive-like
1.64616	-4.4373	TTCRC4_Tem
2.32344	-4.65798	TTCRC4_Tem
1.45763	-4.07312	TTCRC4_Tem
-1.1227	0.728723	Tem
1.83713	-3.40937	TTCRC4_Tem
-5.71003	1.99526	Tem
2.09572	-4.49091	TTCRC4_Tem
-5.33268	3.55827	Naive-like
3.30125	-5.15108	TTCRC4_Tem
2.12832	-4.51846	TTCRC4_Tem
2.91805	-4.22963	TTCRC4_Temra
4.22951	-4.46708	TTCRC4_Tem
4.62024	-3.92818	Tem
1.65893	-4.28301	TTCRC4_Tem
4.50854	-4.55854	TTCRC4_Tem
-5.35531	3.61126	Naive-like
1.97482	-4.31916	TTCRC4_Tem
-5.36685	3.55772	Naive-like
3.33659	-5.05657	TTCRC4_Tem
-6.04357	3.14805	Naive-like
-1.45185	0.871376	Tem
3.05392	-4.78097	TTCRC4_Tem
2.01319	-3.85675	TTCRC4_Tem
2.13164	-4.60667	TTCRC4_Tem
4.08399	-4.03695	TTCRC4_Tem
2.84648	-2.63347	TTCRC4_Tem
2.29457	-4.43354	TTCRC4_Tem
2.88122	-4.74546	TTCRC4_Tem
2.1606	-4.66051	TTCRC4_Tem
4.37923	-4.2774	TTCRC4_Tem
4.46762	-4.38912	TTCRC4_Tem
4.14549	-3.93968	TTCRC4_Tem
2.26336	-4.41326	TTCRC4_Tem
1.81538	-4.66216	TTCRC4_Tem
1.84084	-4.54063	TTCRC4_Tem
4.10631	-4.67892	TTCRC4_Tem
1.50338	-3.51742	TTCRC4_Temra
2.9707	-4.89075	TTCRC4_Tem
1.72024	-4.45711	TTCRC4_Tem
-5.41359	1.50915	Naive-like
1.9217	-4.23302	TTCRC4_Tem
1.99532	-4.23574	TTCRC4_Tem
2.01626	-4.74612	TTCRC4_Tem
0.606941	1.31861	Tem
-2.18564	1.09438	Tem
2.44228	-4.29587	TTCRC4_Tem
2.32591	-4.56735	TTCRC4_Tem
-5.86398	3.19265	Naive-like
-6.29114	2.74783	Naive-like
3.98761	-4.0963	TTCRC4_Tem
3.39077	-5.2238	TTCRC4_Tem
-6.13153	2.35156	Naive-like
1.97985	-4.57901	TTCRC4_Tem
2.94884	-4.82089	TTCRC4_Tem
2.51543	-2.08437	TTCRC4_Tem
4.53074	-4.53778	TTCRC4_Tem
-6.15389	3.10663	Naive-like
-5.56264	3.41065	Naive-like
3.33949	-5.04777	TTCRC4_Tem
2.07867	-4.44638	TTCRC4_Tem
4.30366	-4.46866	TTCRC4_Tem
3.89472	-4.62827	TTCRC4_Tem
2.42568	-4.50127	TTCRC4_Tem
3.40165	-4.16073	TTCRC4_Tem
2.71972	-4.80008	TTCRC4_Tem
2.16319	-5.08941	TTCRC4_Tem
3.10492	-4.68872	TTCRC4_Tem
2.39621	-4.62879	TTCRC4_Tem
3.01211	-5.08002	TTCRC4_Tem
2.19303	-2.42029	Tem
3.09494	-4.66249	TTCRC4_Tem
3.34962	-5.16693	TTCRC4_Tem
3.17066	-4.75447	TTCRC4_Tem
3.05751	-5.07195	TTCRC4_Tem
2.16201	-2.41815	Tem
3.9484	-4.35999	TTCRC4_Tem
2.05374	-4.40055	TTCRC4_Tem
3.41754	-5.21935	TTCRC4_Tem
3.35541	-4.40873	TTCRC4_Tem
-6.17759	2.06369	Naive-like
-5.83647	3.33055	Naive-like
-6.29087	1.81435	Naive-like
2.06964	-4.61035	TTCRC4_Tem
2.54233	-4.19577	TTCRC4_Tem
1.88515	-3.85306	TTCRC4_Tem
3.31223	-4.78135	TTCRC4_Tem
3.3457	-3.81352	TTCRC4_Tem
2.91059	-4.98355	TTCRC4_Tem
3.18217	-4.06351	TTCRC4_Tem
4.60725	-4.52798	TTCRC4_Temra
4.00207	-4.58601	TTCRC4_Tem
3.11941	-5.14267	TTCRC4_Tem
2.80918	-4.12001	TTCRC4_Tem
4.07479	-2.62373	TTCRC4_Tem
2.26612	-4.46821	TTCRC4_Tem
1.68145	-4.56402	TTCRC4_Tem
-6.10679	3.07409	Naive-like
3.66055	-5.13583	TTCRC4_Tem
1.92133	-4.67078	TTCRC4_Tem
-0.582799	0.792281	Tem
1.95996	-4.26193	TTCRC4_Tem
-1.96934	1.0255	Tem
3.83982	-4.14612	TTCRC4_Tem
4.58759	-4.2177	TTCRC4_Tem
3.97701	-4.03984	TTCRC4_Tem
3.53855	-4.92425	TTCRC4_Tem
3.99851	-4.10738	TTCRC4_Tem
2.50357	-2.88753	TTCRC4_Tem
2.43158	-3.73465	TTCRC4_Tem
3.87082	-3.91664	TTCRC4_Tem
-5.12219	2.72855	Naive-like
4.10662	-4.53794	TTCRC4_Tem
3.97981	-4.08889	TTCRC4_Tem
3.82707	-4.10439	TTCRC4_Tem
2.67448	-4.39963	TTCRC4_Tem
3.88906	-3.71773	TTCRC4_Tem
1.77664	-4.37914	TTCRC4_Tem
3.30847	-5.04824	TTCRC4_Tem
-5.73668	3.2227	Naive-like
-6.17134	2.22134	Naive-like
1.90674	-3.81844	TTCRC4_Tem
1.48912	-4.09787	TTCRC4_Tem
3.58437	-4.83261	TTCRC4_Tem
3.34586	-4.81435	TTCRC4_Tem
-6.26415	2.87301	Naive-like
-6.19777	2.14788	Naive-like
1.55818	-3.19147	TTCRC4_Temra
4.62946	-4.44547	TTCRC4_Tem
3.2118	-4.99407	TTCRC4_Tem
3.31852	-4.26223	TTCRC4_Tem
1.5962	-4.46827	TTCRC4_Tem
1.70788	-4.41705	TTCRC4_Tem
1.73336	-4.30937	TTCRC4_Tem
2.31941	-4.47401	TTCRC4_Tem
4.00398	-4.68756	TTCRC4_Tem
3.08942	-4.82293	TTCRC4_Tem
2.63416	-4.79424	TTCRC4_Tem
3.46774	-4.99813	TTCRC4_Tem
-6.31644	2.69924	Naive-like
1.87706	-4.61976	TTCRC4_Tem
2.46146	-1.99171	TTCRC4_Tem
3.37875	-4.21945	TTCRC4_Tem
0.189636	0.932286	Tem
3.4709	-5.02856	TTCRC4_Tem
4.10389	-4.22755	TTCRC4_Tem
1.68034	-4.5231	TTCRC4_Tem
2.02442	-4.68355	TTCRC4_Tem
4.5772	-4.36674	TTCRC4_Tem
1.94287	-3.66776	TTCRC4_Tem
4.74116	-3.75782	TTCRC4_Tem
-6.11981	1.3964	Naive-like
4.02753	-4.50552	TTCRC4_Tem
-5.26118	2.95877	Naive-like
1.82538	-3.38643	TTCRC4_Tem
4.82053	-3.37674	TTCRC4_Tem
2.79027	-4.74802	TTCRC4_Tem
2.46589	-4.42254	TTCRC4_Tem
2.11676	-3.75436	TTCRC4_Tem
-4.31665	9.2414	Naive-like
4.55015	-4.42823	TTCRC4_Tem
2.58554	-2.07074	TTCRC4_Tem
[truncated: 34,001 more rows]

## Sheet: Figure 2D
patient_id	Timepoint	Subset	Percentage
27	T1	TTCRC4_Tem	25.2
27	T2	TTCRC4_Tem	14.4
27	T3	TTCRC4_Tem	1.01
27	T4	TTCRC4_Tem	1.73
8	T1	TTCRC4_Tem	37.6
8	T2	TTCRC4_Tem	14.9
8	T3	TTCRC4_Tem	1.23
8	T4	TTCRC4_Tem	1.45
4	T1	TTCRC4_Tem	17
4	T2	TTCRC4_Tem	2.09
4	T3	TTCRC4_Tem	0.41
4	T4	TTCRC4_Tem	2.87
27	T1	TTCRC4_Temra	74.6
27	T2	TTCRC4_Temra	85.5
27	T3	TTCRC4_Temra	98.2
27	T4	TTCRC4_Temra	97.4
8	T1	TTCRC4_Temra	61.5
8	T2	TTCRC4_Temra	84.9
8	T3	TTCRC4_Temra	98.2
8	T4	TTCRC4_Temra	98.3
4	T1	TTCRC4_Temra	82.7
4	T2	TTCRC4_Temra	97.7
4	T3	TTCRC4_Temra	99.3
4	T4	TTCRC4_Temra	96.6

## Sheet: Figure 2E-2F
patient_id	Timepoint	Subset	Percentage
27	T1	KLRG1+CD57+GNLY+	13.5
27	T2	KLRG1+CD57+GNLY+	30.4
27	T3	KLRG1+CD57+GNLY+	35.2
27	T4	KLRG1+CD57+GNLY+	35.1
8	T1	KLRG1+CD57+GNLY+	4.04
8	T2	KLRG1+CD57+GNLY+	21
8	T3	KLRG1+CD57+GNLY+	22.8
8	T4	KLRG1+CD57+GNLY+	39.2
4	T1	KLRG1+CD57+GNLY+	8.93
4	T2	KLRG1+CD57+GNLY+	18.4
4	T3	KLRG1+CD57+GNLY+	24.3
4	T4	KLRG1+CD57+GNLY+	38.2
27	T1	Tim3+PD1+TIGIT+	1.24
27	T2	Tim3+PD1+TIGIT+	0.32
27	T3	Tim3+PD1+TIGIT+	0.13
27	T4	Tim3+PD1+TIGIT+	0.12
8	T1	Tim3+PD1+TIGIT+	10.3
8	T2	Tim3+PD1+TIGIT+	0.8
8	T3	Tim3+PD1+TIGIT+	0.31
8	T4	Tim3+PD1+TIGIT+	0.15
4	T1	Tim3+PD1+TIGIT+	0.11
4	T2	Tim3+PD1+TIGIT+	0.011
4	T3	Tim3+PD1+TIGIT+	0.00437
4	T4	Tim3+PD1+TIGIT+	0.00632

## Sheet: Figure 2G
patient_id	Timepoint	Tet+ %	Tet -%	log10_Tet+
4	T0	27.7	0	1.44248
4	T1	0.3	0.41	-0.522879
4	T2	0.33	1.36	-0.481486
4	T3	0.27	1.64	-0.568636
4	T4	0.5	0.89	-0.30103
4	T5	0.095	0.58	-1.02228
8	T0	50.3	0	1.70157
8	T1	2.77	0.2	0.44248
8	T2	7.27	0.59	0.861534
8	T3	4.4	0.97	0.643453
8	T4	1.25	0.4	0.09691
8	T5	0.27	0.051	-0.568636
27	T1	11.1	0.57	1.04532
27	T2	5.14	0.85	0.710963
27	T3	2.76	1.18	0.440909
27	T4	1.48	0.28	0.170262

## Sheet: Figure 5D
Condition	Timepoint (day)	Cell_Type	Cell_Count
TTCR37-45 E:T 1:4	0	T cells	250000
TTCR37-45 E:T 1:4	0	Tumor cells	1000000
TTCR37-45 E:T 1:1	0	T cells	250000
TTCR37-45 E:T 1:1	0	Tumor cells	250000
TTCR37-45 E:T 1:4	3	T cells	44700
TTCR37-45 E:T 1:4	3	Tumor cells	2910000
TTCR37-45 E:T 1:1	3	T cells	1008000
TTCR37-45 E:T 1:1	3	Tumor cells	189000
TTCR37-45 E:T 1:4	6	T cells	691200
TTCR37-45 E:T 1:4	6	Tumor cells	5708800
TTCR37-45 E:T 1:1	6	T cells	1482500
TTCR37-45 E:T 1:1	6	Tumor cells	1482500
TTCR37-45 E:T 1:4	9	T cells	4145200
TTCR37-45 E:T 1:4	9	Tumor cells	3878600
TTCR37-45 E:T 1:1	9	T cells	7920360
TTCR37-45 E:T 1:1	9	Tumor cells	262836

[truncated: 4 more sheets: Figure 5E, Figure 6A, Figure 6C-D, Figure 7I]
